# Supplementary material for: Fecal microbiota transplantation reverses antibiotic and chemotherapy-induced gut dysbiosis in mice
Source: Sci Rep. 2018 Apr 18;8:6219. doi: 10.1038/s41598-018-24342-x (PMC5906603; doi:10.1038/s41598-018-24342-x)
Supplement: Supplementary file 2 — Supplementary tables [file 41598_2018_24342_MOESM2_ESM.xlsx]

## Sheet: Supplementary table S1
Genus	pvalues	qvalues	Relative abundance in untreated mice	Relative abundance after antibiotics (Day 8)
Butyricimonas	1.07280976557678e-05	0.000176545440081418	0.000822444317983404	0
Odoribacter	1.07280976557678e-05	0.000176545440081418	0.00120028305999955	0
Barnesiella	1.07280976557678e-05	0.000176545440081418	0.00318470391284444	0
Parabacteroides	1.07280976557678e-05	0.000176545440081418	0.00605895424339117	0
Porphyromonas	1.07280976557678e-05	0.000176545440081418	0.00304512239279504	0
Bifidobacterium	1.07280976557678e-05	0.000176545440081418	0.000725430009001307	0
Olsenella	1.07280976557678e-05	0.000176545440081418	0.00166315055022708	0
Enterorhabdus	1.07280976557678e-05	0.000176545440081418	0.00263195679637015	0
Gordonibacter	1.07280976557678e-05	0.000176545440081418	0.00265260016581501	0
Paenibacillus	1.07280976557678e-05	0.000176545440081418	0.00181761779585055	0
Enterococcus	1.07280976557678e-05	0.000176545440081418	0.00156901755302618	0
Clostridium	1.10628996395667e-05	0.000176545440081418	0.0380991774619709	0.000146618429248121
Blautia	1.07280976557678e-05	0.000176545440081418	0.00478746496588288	0
Butyrivibrio	1.07280976557678e-05	0.000176545440081418	0.00792491673785213	0
Coprococcus	1.07280976557678e-05	0.000176545440081418	0.00186186592323241	0
Dorea	1.09183962889699e-05	0.000176545440081418	0.000825549187135079	5.23100100435219e-06
Pseudobutyrivibrio	1.07280976557678e-05	0.000176545440081418	0.000337250910114899	0
Robinsoniella	1.07280976557678e-05	0.000176545440081418	0.00198906725315401	0
Roseburia	1.09183962889699e-05	0.000176545440081418	0.0121086779480045	2.64438332980749e-05
Oscillibacter	1.09183962889699e-05	0.000176545440081418	0.0594413490445171	0.000117591721542803
Anaerotruncus	1.07280976557678e-05	0.000176545440081418	0.00173339649173463	0
Pseudoflavonifractor	1.07280976557678e-05	0.000176545440081418	0.0139831006188378	0
Stenotrophomonas	1.281476285784e-05	0.000196322166982109	2.03253539159551e-05	0.601995251714567
Dyadobacter	1.78255406596895e-05	0.000235420071471072	0.000260764660525508	0
Fibrobacter	1.78255406596895e-05	0.000235420071471072	0.000330958063694949	0
Streptococcus	1.78255406596895e-05	0.000235420071471072	0.00098708504546676	0
Butyricicoccus	1.78255406596895e-05	0.000235420071471072	0.000851158407805262	0
Ruminococcus	1.87536746563156e-05	0.000239421913112296	0.0366240892797942	0.0011425152618695
Lactobacillus	2.01124569173103e-05	0.000248486161268705	0.38974264937699	0.0868379666893852
Dysgonomonas	2.91490839870057e-05	0.000272295101634712	0.00030627105791088	0
Muribaculum	2.91490839870057e-05	0.000272295101634712	0.00034217185705397	0
Tannerella	2.91490839870057e-05	0.000272295101634712	0.00024612483403907	0
Fusobacterium	2.91490839870057e-05	0.000272295101634712	0.000295383705597614	0
Treponema	2.91490839870057e-05	0.000272295101634712	0.000281787135722876	0
Eggerthella	2.91490839870057e-05	0.000272295101634712	0.000195014370196822	0
Oribacterium	2.91490839870057e-05	0.000272295101634712	0.000327901927575589	0
Drancourtella	2.91490839870057e-05	0.000272295101634712	0.000374705699306428	0
Ruminiclostridium	2.91490839870057e-05	0.000272295101634712	0.000378550767515723	0
Holdemania	2.91490839870057e-05	0.000272295101634712	0.000347489464143959	0
Alistipes	3.16497140046151e-05	0.000288615249137323	0.023035397152941	0.00312664224599649
Capnocytophaga	4.68910512009643e-05	0.000382320974272927	0.000217665512766275	0
Chryseobacterium	4.69166730831007e-05	0.000382320974272927	0.000203139159275052	0
Atopobium	4.69166730831007e-05	0.000382320974272927	0.000338104973093157	0
Gemmiger	4.69166730831007e-05	0.000382320974272927	0.000353747592873557	0
Epulopiscium	4.69166730831007e-05	0.000382320974272927	0.000269194310075694	0
Sphingobacterium	7.43417375141402e-05	0.000569457709358314	0.000276424762944427	0
Anaerocolumna	7.43417375141402e-05	0.000569457709358314	0.000222216611161908	0
Selenomonas	7.43417375141402e-05	0.000569457709358314	0.000245404220297436	0
Brachyspira	0.000178275550697732	0.0012644358503191	0.000114818294050461	0
Collinsella	0.000178275550697732	0.0012644358503191	0.000653726209189829	0
Coprobacillus	0.000178275550697732	0.0012644358503191	0.000151497322379068	0
Erysipelatoclostridium	0.000178275550697732	0.0012644358503191	0.00033269282533095	0
Bacillus	0.000224077723137026	0.00156039578111784	0.000451089403668719	5.28876665961498e-05
Niastella	0.000269965668329641	0.00184637233875451	0.000109617758989939	0
Flavonifractor	0.000303886190413216	0.00204190194610986	0.00640856118930669	0.00113047069132918
Pedobacter	0.000593031982532349	0.00384968219169305	0.000100133881867559	0
Anaerostipes	0.000593031982532349	0.00384968219169305	0.00016686680623019	0
Turicibacter	0.00062387880439976	0.00398242636808514	0.0238394257583765	0.00114678899082569
Desulfosporosinus	0.000751187930767968	0.00471647504072347	0.000250148240668233	2.64438332980749e-05
Helicobacter	0.000860928985551318	0.00492142987262918	9.90290893129019e-05	0
Xanthomonas	0.000831520035196634	0.00492142987262918	4.0721532407194e-05	0.00489760166380977
Curtobacterium	0.00081516510806235	0.00492142987262918	0.000100231564772792	0.0281548794709865
Slackia	0.000860928985551318	0.00492142987262918	0.000112325571861856	0
Anaeromassilibacillus	0.000860928985551318	0.00492142987262918	9.91110514839727e-05	0
Massiliomicrobiota	0.000860928985551318	0.00492142987262918	8.72577149611247e-05	0
Eubacterium	0.000894237598188354	0.00503666176626676	0.021749897092677	0.00660539120171913
Paraprevotella	0.000984307657543677	0.0053855690405604	0.00158668193262014	0.00328947368421053
Faecalibacterium	0.000984307657543677	0.0053855690405604	0.00222277487820037	0.00198412698412698
Aeromonas	0.00123337955280577	0.00665330096795226	8.51741451643061e-05	0
Flavobacterium	0.001744421954112	0.00915224121129992	7.55239997876e-05	0
Acetobacterium	0.001744421954112	0.00915224121129992	7.30431818602199e-05	0
Cellulomonas	0.00210317656163796	0.0108853597717208	0	0.00408584568979677
Akkermansia	0.00243680642945435	0.0121207384737794	7.71564468772015e-05	0
Tyzzerella	0.00243680642945435	0.0121207384737794	0.000131117464940195	0
Dehalobacter	0.00243680642945435	0.0121207384737794	0.000125297132148764	0
Christensenella	0.00336354689330023	0.0163068159510631	8.9304118676776e-05	0
Romboutsia	0.00336354689330023	0.0163068159510631	0.000412624077318336	0
Listeria	0.00619369563457765	0.0296523178505405	6.29811544724016e-05	0
Lachnoanaerobaculum	0.00827023357655214	0.0391049316027095	8.00453608521344e-05	0
Lachnoclostridium	0.0102774562008738	0.0480032405479836	0.0132578493054447	0.00856830535355239
Spirosoma	0.0109313998458477	0.0481232889765479	4.65344993907679e-05	0
Actinomyces	0.0109313998458477	0.0481232889765479	4.74648816678372e-05	0
Lachnospira	0.0109313998458477	0.0481232889765479	5.23291396806063e-05	0
Desulfitobacterium	0.0109313998458477	0.0481232889765479	5.06947510994725e-05	0
Caldicellulosiruptor	0.0109313998458477	0.0481232889765479	4.69270867166274e-05	0
Alloprevotella	0.0143093854356305	0.0615785912567022	4.46171265106358e-05	0
Subdoligranulum	0.0143056248575216	0.0615785912567022	4.77950671630927e-05	0
Vibrio	0.015443094661103	0.0657189472800274	7.10928613105853e-05	1.04620020087044e-05
Cutibacterium	0.0170258376698484	0.0716581959071643	1.68398286966053e-05	0.00557196436736974
Hymenobacter	0.0185588424008681	0.0764305015003491	3.84410466102772e-05	0
Frankia	0.0185588424008681	0.0764305015003491	4.17549458170361e-05	0
Microbacterium	0.0209413793606903	0.0853249818632383	1.02255686539342e-05	0.00820415407328591
Paludibacter	0.0304199951069018	0.118886307407586	3.52286785059154e-05	0
Algoriphagus	0.0304199951069018	0.118886307407586	3.35104374460888e-05	0
Trichococcus	0.0304199951069018	0.118886307407586	3.62962637209155e-05	0
Caldicoprobacter	0.0304199951069018	0.118886307407586	5.44214598789985e-05	0
Nitrospira	0.0338297160051065	0.124584434903421	0	1.43992627577468e-05
Glycomyces	0.0338297160051065	0.124584434903421	0	1.43992627577468e-05
Jiangella	0.0338297160051065	0.124584434903421	0	1.43992627577468e-05
Cryobacterium	0.0338297160051065	0.124584434903421	0	2.64438332980749e-05
Pseudonocardia	0.0338297160051065	0.124584434903421	0	2.64438332980749e-05
Leuconostoc	0.0338297160051065	0.124584434903421	0	0.00111607142857143
Draconibacterium	0.0384803596147218	0.136462756781837	3.08374814304816e-05	0
Riemerella	0.0384803596147218	0.136462756781837	3.51489852896433e-05	0
Geobacter	0.0384803596147218	0.136462756781837	2.70305560102293e-05	0
Acinetobacter	0.0384803596147218	0.136462756781837	4.31851476652672e-05	0
Streptomyces	0.0397028210297932	0.139506242701016	6.9719014257958e-05	0.00223214285714286
Pyramidobacter	0.0483180643724551	0.162331742584652	4.85043089562794e-05	0
Halolactibacillus	0.0483180643724551	0.162331742584652	3.4374171277443e-05	0
Lysinibacillus	0.0483180643724551	0.162331742584652	3.02850382210435e-05	0
Staphylococcus	0.0483180643724551	0.162331742584652	3.11854025263582e-05	0
Peptostreptococcus	0.0483180643724551	0.162331742584652	3.54432386399518e-05	0
Sphingomonas	0.053571145288444	0.178415205612818	1.22272506170901e-05	0.00647913026066696
Bradyrhizobium	0.0602534818706664	0.187618565499717	2.38747257066826e-05	0
Neisseria	0.0602534818706664	0.187618565499717	3.86782197343066e-05	0
Campylobacter	0.0602534818706664	0.187618565499717	2.40954796286234e-05	0
Yersinia	0.0602534818706664	0.187618565499717	2.66654081786172e-05	0
Sporomusa	0.0602534818706664	0.187618565499717	2.19553088135332e-05	0
Megasphaera	0.0602534818706664	0.187618565499717	2.49357458835258e-05	0
Anaerococcus	0.0602534818706664	0.187618565499717	2.66781925290842e-05	0
Acholeplasma	0.0602534818706664	0.187618565499717	2.28803371914003e-05	0
Frigoribacterium	0.0618116926587289	0.190918373292687	2.81798850397815e-06	0.00116118825358343
Lewinella	0.0746582272221725	0.218275580351848	3.90465174143424e-05	0
Methylobacterium	0.073720112104114	0.218275580351848	0.000100791919170193	0.00329470468521488
Bilophila	0.0746582272221725	0.218275580351848	1.7345832221102e-05	0
Ruminobacter	0.0746582272221725	0.218275580351848	2.97684303466657e-05	0
Candidatus Arthromitus	0.0746582272221725	0.218275580351848	2.63980971401304e-05	0
Thermoanaerobacterium	0.0746582272221725	0.218275580351848	2.73144656122932e-05	0
Acidaminococcus	0.0746582272221725	0.218275580351848	3.79024598000266e-05	0
Duganella	0.0919665550334583	0.25710358085996	1.83776844244045e-05	0
Leptospira	0.0919665550334583	0.25710358085996	3.5908745730513e-05	0
Enorma	0.0919665550334583	0.25710358085996	2.0715728055431e-05	0
Shuttleworthia	0.0919665550334583	0.25710358085996	2.13157420165817e-05	0
Candidatus Stoquefichus	0.0919665550334583	0.25710358085996	2.02815529074536e-05	0
Murdochiella	0.0919665550334583	0.25710358085996	4.21719138770988e-05	0
Chitinophaga	0.112691709956943	0.299728645232704	1.39995179460728e-05	0
Desulfovibrio	0.112691709956943	0.299728645232704	1.50653118350959e-05	0
Tolumonas	0.112691709956943	0.299728645232704	1.63150820999564e-05	0
Marinobacter	0.112691709956943	0.299728645232704	1.91506020353857e-05	0
Escherichia	0.110232087976229	0.299728645232704	5.13817321241727e-05	0.00114678899082569
Cobetia	0.112691709956943	0.299728645232704	1.65630373095617e-05	0
Intestinimonas	0.112691709956943	0.299728645232704	1.61542096252057e-05	0
Proteiniphilum	0.137450186559265	0.350956143014656	1.4911375067393e-05	0
Elizabethkingia	0.137450186559265	0.350956143014656	1.91005287937197e-05	0
Pseudoxanthomonas	0.137450186559265	0.350956143014656	1.83409671476863e-05	0
Brevibacillus	0.137450186559265	0.350956143014656	2.83777997389735e-05	0
Tepidibacter	0.137450186559265	0.350956143014656	1.62560248100161e-05	0
Anaerovibrio	0.137450186559265	0.350956143014656	1.16640686316489e-05	0
Maribacter	0.166999082176076	0.397271108530665	1.70682803966476e-05	0
Polaribacter	0.166999082176076	0.397271108530665	1.07166760122591e-05	0
Leptotrichia	0.166999082176076	0.397271108530665	1.2853801253266e-05	0
Burkholderia	0.15737766004443	0.397271108530665	1.27939211756534e-05	0.000145519156125979
Chlamydia	0.162838238647753	0.397271108530665	0.0132112262723812	0.112948535932195
Candidatus Brocadia	0.166999082176076	0.397271108530665	1.15435766809154e-05	0
Sediminispirochaeta	0.166999082176076	0.397271108530665	2.27189616862544e-05	0
Fischerella	0.166999082176076	0.397271108530665	2.35345716547045e-05	0
Acetoanaerobium	0.166999082176076	0.397271108530665	1.44976783759756e-05	0
Clostridioides	0.166999082176076	0.397271108530665	1.6299038271553e-05	0
Veillonella	0.166999082176076	0.397271108530665	2.06100400730476e-05	0
Dokdonia	0.202296171836065	0.455761375371841	7.78814141922564e-06	0
Salinimicrobium	0.202296171836065	0.455761375371841	1.00759439230176e-05	0
Klebsiella	0.202296171836065	0.455761375371841	1.27653788299726e-05	0
Corynebacterium	0.202296171836065	0.455761375371841	1.58112997091558e-05	0
Chloroflexus	0.202296171836065	0.455761375371841	1.04144699922199e-05	0
Geobacillus	0.202296171836065	0.455761375371841	1.6915270308357e-05	0
Tindallia	0.202296171836065	0.455761375371841	2.75115338424732e-05	0
Desulfotomaculum	0.202296171836065	0.455761375371841	1.45389391450664e-05	0
Peptoniphilus	0.202296171836065	0.455761375371841	1.03143349472849e-05	0
Sphingobium	0.218657851308016	0.465255316949835	7.64482743331035e-07	5.23100100435219e-06
Serratia	0.218657851308016	0.465255316949835	1.65601846791795e-06	0.00198412698412698
Kineosporia	0.218657851308016	0.465255316949835	1.31290109128339e-06	0.00198412698412698
Clavibacter	0.218657851308016	0.465255316949835	1.65601846791795e-06	0.00111607142857143
Rathayibacter	0.218657851308016	0.465255316949835	1.36968664308979e-06	0.00111607142857143
Arthrobacter	0.218657851308016	0.465255316949835	2.00837895700864e-06	0.00198412698412698
Aeromicrobium	0.218657851308016	0.465255316949835	1.36968664308979e-06	0.00111607142857143
Nocardiopsis	0.218657851308016	0.465255316949835	1.13837390118459e-06	0.00111607142857143
Thermoactinomyces	0.218657851308016	0.465255316949835	1.58777539964307e-06	0.00111607142857143
Caldanaerobius	0.218657851308016	0.465255316949835	1.28752822905642e-06	0.00198412698412698
Pontibacter	0.244601906319273	0.498311330427029	1.00892023076035e-05	0
Bartonella	0.244601906319273	0.498311330427029	1.16934449309201e-05	0
Acetobacter	0.244601906319273	0.498311330427029	8.75733648926132e-06	0
Salinivibrio	0.244601906319273	0.498311330427029	1.14790376191949e-05	0
Dermacoccus	0.244601906319273	0.498311330427029	8.42875978759573e-05	0
Salimicrobium	0.244601906319273	0.498311330427029	9.14878936155652e-06	0
Planococcus	0.244601906319273	0.498311330427029	9.56460571013776e-06	0
Carnobacterium	0.244601906319273	0.498311330427029	9.35229729944856e-06	0
Rhizobium	0.260631855448487	0.528158733527886	3.81350913847487e-05	0.000117591721542803
Gramella	0.295665211980071	0.57191806155741	7.26388495638417e-06	0
Mucilaginibacter	0.295665211980071	0.57191806155741	7.60801088337294e-06	0
Hyphomonas	0.295665211980071	0.57191806155741	6.37888367996823e-06	0
Variovorax	0.295665211980071	0.57191806155741	6.51695115921514e-06	0
Pseudoalteromonas	0.295665211980071	0.57191806155741	5.30486992492533e-06	0
Shewanella	0.295665211980071	0.57191806155741	1.39716838665091e-05	0
Halomonas	0.295665211980071	0.57191806155741	8.62592316944814e-06	0
Carboxydocella	0.295665211980071	0.57191806155741	9.74231302471419e-06	0
Kallipyga	0.295665211980071	0.57191806155741	1.10346861004704e-05	0
Mycobacterium	0.300269078524279	0.5779048094211	0.000279595174907869	0.024458362017579
Pantoea	0.315709207386247	0.604583132144663	4.983301203419e-05	0.00314531523771042
Candidatus Cardinium	0.358095840772618	0.643900032938557	5.03174956416795e-06	0
Rufibacter	0.358095840772618	0.643900032938557	5.52690279719431e-06	0
Bosea	0.358095840772618	0.643900032938557	1.09497479590613e-05	0
Sutterella	0.358095840772618	0.643900032938557	6.12933078417521e-06	0
Photorhabdus	0.358095840772618	0.643900032938557	5.65740357298472e-06	0
Gallibacterium	0.358095840772618	0.643900032938557	4.34566238639367e-06	0
Aneurinibacillus	0.358095840772618	0.643900032938557	5.06374038088869e-06	0
Gorillibacterium	0.358095840772618	0.643900032938557	6.46608739476561e-06	0
Mogibacterium	0.358095840772618	0.643900032938557	6.82301824711764e-06	0
Cellulosilyticum	0.358095840772618	0.643900032938557	7.04224790064779e-06	0
Moorella	0.358095840772618	0.643900032938557	6.51531768174859e-06	0
Thermoanaerobacter	0.358095840772618	0.643900032938557	6.5893331924589e-06	0
Thermodesulfobacterium	0.358095840772618	0.643900032938557	5.85462941590684e-06	0
Pseudomonas	0.373765800835188	0.66893598934522	3.78470162808673e-05	0.0134281804096323
Sulfurihydrogenibium	0.688068575192726	0.693500695523195	1.46361454247409e-06	0
Desulfurobacterium	0.538520105658449	0.693500695523195	3.16081116518399e-06	0
Dictyoglomus	0.436220139430679	0.693500695523195	6.62976430994707e-06	0
Mediterranea	0.688068575192726	0.693500695523195	9.35539460118888e-07	0
Geofilum	0.688068575192726	0.693500695523195	1.28878933707254e-06	0
Sunxiuqinia	0.436220139430679	0.693500695523195	5.48816510079527e-06	0
Belliella	0.688068575192726	0.693500695523195	9.35539460118888e-07	0
Rhodonellum	0.688068575192726	0.693500695523195	6.75335270194888e-07	0
Fabibacter	0.688068575192726	0.693500695523195	3.05393866469586e-06	0
Flammeovirga	0.688068575192726	0.693500695523195	1.31290109128339e-06	0
Marivirga	0.688068575192726	0.693500695523195	6.97642943550919e-07	0
Roseivirga	0.688068575192726	0.693500695523195	9.35539460118888e-07	0
Persicobacter	0.688068575192726	0.693500695523195	1.17875876701833e-06	0
Fluviicola	0.436220139430679	0.693500695523195	4.08352705743499e-06	0
Aquimarina	0.538520105658449	0.693500695523195	1.91692897950811e-06	0
Arenibacter	0.538520105658449	0.693500695523195	3.79271540278774e-06	0
Empedobacter	0.688068575192726	0.693500695523195	1.46361454247409e-06	0
Nonlabens	0.688068575192726	0.693500695523195	1.13837390118459e-06	0
Salegentibacter	0.538520105658449	0.693500695523195	2.26340922756092e-06	0
Weeksella	0.688068575192726	0.693500695523195	2.73809067461078e-06	0
Wenyingzhuangia	0.688068575192726	0.693500695523195	1.95772872144653e-06	0
Zunongwangia	0.538520105658449	0.693500695523195	3.05045686108407e-06	0
Parapedobacter	0.538520105658449	0.693500695523195	3.67363013472967e-06	0
Cetobacterium	0.538520105658449	0.693500695523195	3.08340046659098e-06	0
Acidithiobacillus	0.538520105658449	0.693500695523195	3.09610262263112e-06	0
Afipia	0.538520105658449	0.693500695523195	1.96412460726743e-06	0
Tardiphaga	0.538520105658449	0.693500695523195	3.39663890004918e-06	0
Devosia	0.63527008053067	0.693500695523195	4.03460371613322e-06	0.00114678899082569
Hyphomicrobium	0.538520105658449	0.693500695523195	3.20414085534929e-06	0
Pleomorphomonas	0.538520105658449	0.693500695523195	6.60217178233908e-06	0
Xanthobacter	0.688068575192726	0.693500695523195	1.36968664308979e-06	0
Leisingera	0.688068575192726	0.693500695523195	1.08465046054259e-06	0
Gluconobacter	0.688068575192726	0.693500695523195	7.64482743331035e-07	0
Azospirillum	0.688068575192726	0.693500695523195	1.15243220817535e-06	0
Magnetospirillum	0.688068575192726	0.693500695523195	1.93129234358463e-06	0
Thalassobaculum	0.436220139430679	0.693500695523195	5.62698132167549e-06	0
Wolbachia	0.688068575192726	0.693500695523195	1.36968664308979e-06	0
Rickettsia	0.436220139430679	0.693500695523195	5.02825972161248e-06	0
Novosphingobium	0.688068575192726	0.693500695523195	8.51285526273225e-07	0
Achromobacter	0.688068575192726	0.693500695523195	1.08465046054259e-06	0
Bordetella	0.63527008053067	0.693500695523195	4.71142370088433e-06	1.56930030130566e-05
Pusillimonas	0.688068575192726	0.693500695523195	2.74251362343642e-06	0
Delftia	0.688068575192726	0.693500695523195	4.54739752439679e-06	0
Herbaspirillum	0.688068575192726	0.693500695523195	1.71371382350119e-06	0
Janthinobacterium	0.688068575192726	0.693500695523195	1.37125681171821e-06	0
Parasutterella	0.436220139430679	0.693500695523195	4.86986376612512e-06	0
Methylibium	0.688068575192726	0.693500695523195	7.64482743331035e-07	0
Ferrovum	0.688068575192726	0.693500695523195	1.15243220817535e-06	0
Methylophilus	0.688068575192726	0.693500695523195	5.47242336418321e-07	0
Andreprevotia	0.688068575192726	0.693500695523195	2.02538208833096e-06	0
Kingella	0.688068575192726	0.693500695523195	2.47981431150435e-06	0
Nitrosomonas	0.688068575192726	0.693500695523195	1.37125681171821e-06	0
Dechloromonas	0.688068575192726	0.693500695523195	2.02538208833096e-06	0
Thauera	0.538520105658449	0.693500695523195	3.30148922314425e-06	0
Bdellovibrio	0.436220139430679	0.693500695523195	3.7715990697489e-06	0
Desulfomicrobium	0.538520105658449	0.693500695523195	4.13447914259617e-06	0
Halodesulfovibrio	0.688068575192726	0.693500695523195	1.65601846791795e-06	0
Desulfuromonas	0.688068575192726	0.693500695523195	1.65601846791795e-06	0
Myxococcus	0.688068575192726	0.693500695523195	6.75335270194888e-07	0
Smithella	0.688068575192726	0.693500695523195	2.47981431150435e-06	0
Arcobacter	0.688068575192726	0.693500695523195	7.64482743331035e-07	0
Sulfuricurvum	0.688068575192726	0.693500695523195	7.64482743331035e-07	0
Sulfurimonas	0.688068575192726	0.693500695523195	1.13837390118459e-06	0
Lebetimonas	0.688068575192726	0.693500695523195	1.08465046054259e-06	0
Agarivorans	0.688068575192726	0.693500695523195	4.54739752439679e-06	0
Cellvibrio	0.538520105658449	0.693500695523195	2.46628699607475e-06	0
Buttiauxella	0.688068575192726	0.693500695523195	1.13837390118459e-06	0
Cronobacter	0.688068575192726	0.693500695523195	1.09448467283664e-06	0
Kluyvera	0.688068575192726	0.693500695523195	1.15243220817535e-06	0
Raoultella	0.688068575192726	0.693500695523195	1.76296573147211e-06	0
Salmonella	0.688068575192726	0.693500695523195	6.97642943550919e-07	0
Proteus	0.688068575192726	0.693500695523195	2.47981431150435e-06	0
Providencia	0.688068575192726	0.693500695523195	5.47242336418321e-07	0
Xenorhabdus	0.538520105658449	0.693500695523195	2.698505191591e-06	0
Pectobacterium	0.688068575192726	0.693500695523195	1.6655562958028e-06	0
Legionella	0.688068575192726	0.693500695523195	1.49114854225319e-06	0
Methylomonas	0.688068575192726	0.693500695523195	2.07047910886579e-06	0
Kangiella	0.688068575192726	0.693500695523195	2.00837895700864e-06	0
Oleiphilus	0.688068575192726	0.693500695523195	1.36968664308979e-06	0
Gilliamella	0.688068575192726	0.693500695523195	1.02531713058849e-06	0
Rodentibacter	0.688068575192726	0.693500695523195	1.65601846791795e-06	0
Francisella	0.688068575192726	0.693500695523195	1.37125681171821e-06	0
Enterovibrio	0.538520105658449	0.693500695523195	3.36353535246037e-06	0
Dyella	0.688068575192726	0.693500695523195	1.46361454247409e-06	0
Rhodanobacter	0.436220139430679	0.693500695523195	3.41338836809486e-06	0
Lysobacter	0.688068575192726	0.693500695523195	7.64482743331035e-07	0
Sphaerochaeta	0.436220139430679	0.693500695523195	6.15986123092713e-06	0
Acetomicrobium	0.538520105658449	0.693500695523195	3.85107112322257e-06	0
Cloacibacillus	0.688068575192726	0.693500695523195	2.73809067461078e-06	0
Jonquetella	0.538520105658449	0.693500695523195	4.74646963161942e-06	0
Actinotignum	0.688068575192726	0.693500695523195	1.49114854225319e-06	0
Trueperella	0.538520105658449	0.693500695523195	2.47576295740207e-06	0
Alloscardovia	0.538520105658449	0.693500695523195	2.21279863222112e-06	0
Gardnerella	0.688068575192726	0.693500695523195	1.49114854225319e-06	0
Nocardia	0.688068575192726	0.693500695523195	1.46361454247409e-06	0
Agreia	0.538520105658449	0.693500695523195	3.39506873142076e-06	0
Plantibacter	0.63527008053067	0.693500695523195	7.3454769004887e-06	2.64438332980749e-05
Rothia	0.688068575192726	0.693500695523195	6.75335270194888e-07	0
Sanguibacter	0.688068575192726	0.693500695523195	1.01269104416548e-05	0
Micromonospora	0.688068575192726	0.693500695523195	1.37125681171821e-06	0
Actinopolymorpha	0.688068575192726	0.693500695523195	8.51285526273225e-07	0
Tessaracoccus	0.688068575192726	0.693500695523195	1.65466483109181e-06	0
Amycolatopsis	0.688068575192726	0.693500695523195	2.73809067461078e-06	0
Saccharopolyspora	0.688068575192726	0.693500695523195	2.02538208833096e-06	0
Herbidospora	0.688068575192726	0.693500695523195	4.54739752439679e-06	0
Microtetraspora	0.538520105658449	0.693500695523195	5.62284222144215e-06	0
Solirubrobacter	0.688068575192726	0.693500695523195	4.54739752439679e-06	0
Herpetosiphon	0.688068575192726	0.693500695523195	2.11032794496265e-06	0
Thermogemmatispora	0.538520105658449	0.693500695523195	3.11827937356591e-06	0
Anabaena	0.688068575192726	0.693500695523195	1.08465046054259e-06	0
Calothrix	0.688068575192726	0.693500695523195	1.71371382350119e-06	0
Scytonema	0.688068575192726	0.693500695523195	1.13837390118459e-06	0
Cyanobium	0.688068575192726	0.693500695523195	1.13837390118459e-06	0
Synechococcus	0.688068575192726	0.693500695523195	3.05393866469586e-06	0
Alicyclobacillus	0.436220139430679	0.693500695523195	4.51043954609757e-06	0
Tumebacillus	0.688068575192726	0.693500695523195	1.65466483109181e-06	0
Oceanobacillus	0.436220139430679	0.693500695523195	4.14495014098054e-06	0
Thalassobacillus	0.688068575192726	0.693500695523195	3.05393866469586e-06	0
Virgibacillus	0.538520105658449	0.693500695523195	2.50730399419118e-06	0
Gemella	0.688068575192726	0.693500695523195	1.76296573147211e-06	0
Exiguobacterium	0.436220139430679	0.693500695523195	3.65425241772404e-06	0
Cohnella	0.436220139430679	0.693500695523195	5.50696684501182e-06	0
Saccharibacillus	0.538520105658449	0.693500695523195	4.590142256467e-06	0
Solibacillus	0.688068575192726	0.693500695523195	1.46361454247409e-06	0
Sporosarcina	0.688068575192726	0.693500695523195	1.71371382350119e-06	0
Viridibacillus	0.538520105658449	0.693500695523195	2.62893528713555e-06	0
Sporolactobacillus	0.538520105658449	0.693500695523195	3.02727527963617e-06	0
Salinicoccus	0.688068575192726	0.693500695523195	9.35539460118888e-07	0
Abiotrophia	0.538520105658449	0.693500695523195	5.53431041995286e-06	0
Aerococcus	0.436220139430679	0.693500695523195	4.31570226715987e-06	0
Facklamia	0.688068575192726	0.693500695523195	2.07047910886579e-06	0
Globicatella	0.688068575192726	0.693500695523195	1.37125681171821e-06	0
Alkalibacterium	0.538520105658449	0.693500695523195	3.37963576872685e-06	0
Granulicatella	0.688068575192726	0.693500695523195	1.70257105254645e-06	0
Vagococcus	0.538520105658449	0.693500695523195	3.60118100111418e-06	0
Pediococcus	0.538520105658449	0.693500695523195	4.19352813500554e-06	0
Weissella	0.538520105658449	0.693500695523195	2.35230777464273e-06	0
Lactococcus	0.436220139430679	0.693500695523195	6.77331525102362e-06	0
Alkaliphilus	0.538520105658449	0.693500695523195	3.72514393995761e-06	0
Caloramator	0.436220139430679	0.693500695523195	3.16149359416366e-06	0
Caloranaerobacter	0.688068575192726	0.693500695523195	1.36968664308979e-06	0
Geosporobacter	0.538520105658449	0.693500695523195	3.7663464128806e-06	0
Herbinix	0.538520105658449	0.693500695523195	3.58731081150259e-06	0
Thermincola	0.538520105658449	0.693500695523195	2.01085687889242e-06	0
Paraclostridium	0.688068575192726	0.693500695523195	1.6655562958028e-06	0
Peptoanaerobacter	0.538520105658449	0.693500695523195	4.54508720694904e-06	0
Proteiniborus	0.436220139430679	0.693500695523195	8.08399443971212e-06	0
Halanaerobium	0.688068575192726	0.693500695523195	1.36968664308979e-06	0
Orenia	0.688068575192726	0.693500695523195	2.27674780236918e-06	0
Tepidanaerobacter	0.688068575192726	0.693500695523195	1.76296573147211e-06	0
Catenibacterium	0.436220139430679	0.693500695523195	3.79684988134693e-06	0
Erysipelothrix	0.688068575192726	0.693500695523195	5.47242336418321e-07	0
Phascolarctobacterium	0.538520105658449	0.693500695523195	3.76499277605446e-06	0
Megamonas	0.436220139430679	0.693500695523195	3.35934607054761e-06	0
Propionispira	0.688068575192726	0.693500695523195	2.00837895700864e-06	0
Pelosinus	0.538520105658449	0.693500695523195	2.30522610320868e-06	0
Propionispora	0.538520105658449	0.693500695523195	3.32128004829203e-06	0
Dialister	0.436220139430679	0.693500695523195	5.28276637135386e-06	0
Parvimonas	0.538520105658449	0.693500695523195	4.98523100828049e-06	0
Sporanaerobacter	0.436220139430679	0.693500695523195	7.71562900366398e-06	0
Candidatus Phytoplasma	0.688068575192726	0.693500695523195	6.97642943550919e-07	0
Spiroplasma	0.538520105658449	0.693500695523195	2.42716323825713e-06	0
Mycoplasma	0.436220139430679	0.693500695523195	5.16588315708034e-06	0
Mesotoga	0.688068575192726	0.693500695523195	2.02538208833096e-06	0
Fervidobacterium	0.688068575192726	0.693500695523195	2.07047910886579e-06	0
Thermotoga	0.436220139430679	0.693500695523195	4.51550001643479e-06	0
Mesorhizobium	0.809297385451972	0.81141596499504	4.60248761922361e-06	0.00111607142857143
Rhodococcus	0.809297385451972	0.81141596499504	6.62249461244993e-06	0.00111607142857143
Micrococcus	0.865895791685765	0.865895791685765	2.64093037437439e-05	0.00113176443158449
Bacteroides	5.36536579348979e-08	1.0274675494533e-05	0.211080316061693	0.0327020057509595
Prevotella	7.66480827641399e-09	2.93562156986656e-06	0.0735426856364004	0.0123263920773198
Granulicella	NA	NA	0	0
Terracidiphilus	NA	NA	0	0
Terriglobus	NA	NA	0	0
Chloracidobacterium	NA	NA	0	0
Pyrinomonas	NA	NA	0	0
Holophaga	NA	NA	0	0
Candidatus Solibacter	NA	NA	0	0
Thermoanaerobaculum	NA	NA	0	0
Hydrogenobacter	NA	NA	0	0
Thermosulfidibacter	NA	NA	0	0
Thermovibrio	NA	NA	0	0
Aliifodinibius	NA	NA	0	0
Balneola	NA	NA	0	0
Rhodohalobacter	NA	NA	0	0
Caldithrix	NA	NA	0	0
Deferribacter	NA	NA	0	0
Denitrovibrio	NA	NA	0	0
Geovibrio	NA	NA	0	0
Mucispirillum	NA	NA	0	0
Elusimicrobium	NA	NA	0	0
Endomicrobium	NA	NA	0	0
Anaerorhabdus	NA	NA	0	0
Lentimicrobium	NA	NA	0	0
Culturomica	NA	NA	0	0
Coprobacter	NA	NA	0	0
Fermentimonas	NA	NA	0	0
Gabonia	NA	NA	0	0
Gabonibacter	NA	NA	0	0
Lascolabacillus	NA	NA	0	0
Macellibacteroides	NA	NA	0	0
Petrimonas	NA	NA	0	0
Sanguibacteroides	NA	NA	0	0
Prevotellamassilia	NA	NA	0	0
Millionella	NA	NA	0	0
Mucinivorans	NA	NA	0	0
Rikenella	NA	NA	0	0
Candidatus Azobacteroides	NA	NA	0	0
Candidatus Symbiothrix	NA	NA	0	0
Phocaeicola	NA	NA	0	0
Marinifilum	NA	NA	0	0
Alkaliflexus	NA	NA	0	0
Alkalitalea	NA	NA	0	0
Anaerophaga	NA	NA	0	0
Labilibacter	NA	NA	0	0
Marinilabilia	NA	NA	0	0
Saccharicrinis	NA	NA	0	0
Thermophagus	NA	NA	0	0
Mariniphaga	NA	NA	0	0
Prolixibacter	NA	NA	0	0
Tangfeifania	NA	NA	0	0
Salinivirga	NA	NA	0	0
Arachidicoccus	NA	NA	0	0
Asinibacterium	NA	NA	0	0
Cnuella	NA	NA	0	0
Crenotalea	NA	NA	0	0
Filimonas	NA	NA	0	0
Flavihumibacter	NA	NA	0	0
Flavisolibacter	NA	NA	0	0
Hydrobacter	NA	NA	0	0
Niabella	NA	NA	0	0
Parafilimonas	NA	NA	0	0
Sediminibacterium	NA	NA	0	0
Segetibacter	NA	NA	0	0
Hugenholtzia	NA	NA	0	0
Catalinimonas	NA	NA	0	0
Aquiflexum	NA	NA	0	0
Cecembia	NA	NA	0	0
Cyclobacterium	NA	NA	0	0
Echinicola	NA	NA	0	0
Indibacter	NA	NA	0	0
Lunatimonas	NA	NA	0	0
Mariniradius	NA	NA	0	0
Arsenicibacter	NA	NA	0	0
Cytophaga	NA	NA	0	0
Emticicia	NA	NA	0	0
Fibrella	NA	NA	0	0
Fibrisoma	NA	NA	0	0
Flectobacillus	NA	NA	0	0
Flexibacter	NA	NA	0	0
Leadbetterella	NA	NA	0	0
Ohtaekwangia	NA	NA	0	0
Pseudarcicella	NA	NA	0	0
Rudanella	NA	NA	0	0
Runella	NA	NA	0	0
Siphonobacter	NA	NA	0	0
Sporocytophaga	NA	NA	0	0
Cesiribacter	NA	NA	0	0
Flexithrix	NA	NA	0	0
Fulvivirga	NA	NA	0	0
Nafulsella	NA	NA	0	0
Reichenbachiella	NA	NA	0	0
Adhaeribacter	NA	NA	0	0
Siccationidurans	NA	NA	0	0
Eisenibacter	NA	NA	0	0
Thermonema	NA	NA	0	0
Chryseolinea	NA	NA	0	0
Solirubrum	NA	NA	0	0
Thermoflexibacter	NA	NA	0	0
Blattabacterium	NA	NA	0	0
Crocinitomix	NA	NA	0	0
Lishizhenia	NA	NA	0	0
Owenweeksia	NA	NA	0	0
Aequorivita	NA	NA	0	0
Algoriella	NA	NA	0	0
Altibacter	NA	NA	0	0
Bergeyella	NA	NA	0	0
Bizionia	NA	NA	0	0
Cellulophaga	NA	NA	0	0
Croceibacter	NA	NA	0	0
Eudoraea	NA	NA	0	0
Formosa	NA	NA	0	0
Galbibacter	NA	NA	0	0
Gelidibacter	NA	NA	0	0
Gillisia	NA	NA	0	0
Imtechella	NA	NA	0	0
Kordia	NA	NA	0	0
Lacinutrix	NA	NA	0	0
Leeuwenhoekiella	NA	NA	0	0
Lutibacter	NA	NA	0	0
Mangrovimonas	NA	NA	0	0
Mesonia	NA	NA	0	0
Moheibacter	NA	NA	0	0
Muricauda	NA	NA	0	0
Myroides	NA	NA	0	0
Ochrovirga	NA	NA	0	0
Olleya	NA	NA	0	0
Ornithobacterium	NA	NA	0	0
Pseudozobellia	NA	NA	0	0
Psychroflexus	NA	NA	0	0
Psychroserpens	NA	NA	0	0
Pustulibacterium	NA	NA	0	0
Robiginitalea	NA	NA	0	0
Sediminibacter	NA	NA	0	0
Sediminicola	NA	NA	0	0
Seonamhaeicola	NA	NA	0	0
Siansivirga	NA	NA	0	0
Sinomicrobium	NA	NA	0	0
Spongiibacterium	NA	NA	0	0
Tamlana	NA	NA	0	0
Tenacibaculum	NA	NA	0	0
Vaginella	NA	NA	0	0
Winogradskyella	NA	NA	0	0
Zhouia	NA	NA	0	0
Zobellia	NA	NA	0	0
Schleiferia	NA	NA	0	0
Haliscomenobacter	NA	NA	0	0
Phaeodactylibacter	NA	NA	0	0
Saprospira	NA	NA	0	0
Arcticibacter	NA	NA	0	0
Olivibacter	NA	NA	0	0
Pseudopedobacter	NA	NA	0	0
Pseudosphingobacterium	NA	NA	0	0
Solitalea	NA	NA	0	0
Chlorobaculum	NA	NA	0	0
Chlorobium	NA	NA	0	0
Pelodictyon	NA	NA	0	0
Chloroherpeton	NA	NA	0	0
Prosthecochloris	NA	NA	0	0
Candidatus Aegiribacteria	NA	NA	0	0
Candidatus Cloacimonas	NA	NA	0	0
Candidatus Kryptobacter	NA	NA	0	0
Chitinispirillum	NA	NA	0	0
Chitinivibrio	NA	NA	0	0
Gemmatimonas	NA	NA	0	0
Ilyobacter	NA	NA	0	0
Psychrilyobacter	NA	NA	0	0
Oceanivirga	NA	NA	0	0
Sebaldella	NA	NA	0	0
Sneathia	NA	NA	0	0
Streptobacillus	NA	NA	0	0
Candidatus Entotheonella	NA	NA	0	0
Nitrospina	NA	NA	0	0
Candidatus Magnetobacterium	NA	NA	0	0
Leptospirillum	NA	NA	0	0
Thermodesulfovibrio	NA	NA	0	0
Thermithiobacillus	NA	NA	0	0
Asticcacaulis	NA	NA	0	0
Brevundimonas	NA	NA	0	0
Caulobacter	NA	NA	0	0
Candidatus Paracaedibacter	NA	NA	0	0
Holospora	NA	NA	0	0
Caedibacter	NA	NA	0	0
Magnetofaba	NA	NA	0	0
Aurantimonas	NA	NA	0	0
Aureimonas	NA	NA	0	0
Martelella	NA	NA	0	0
Chelatococcus	NA	NA	0	0
Rhodoblastus	NA	NA	0	0
Rhodopseudomonas	NA	NA	0	0
Brucella	NA	NA	0	0
Ochrobactrum	NA	NA	0	0
Cohaesibacter	NA	NA	0	0
Rhodoplanes	NA	NA	0	0
Aquamicrobium	NA	NA	0	0
Phyllobacterium	NA	NA	0	0
Kaistia	NA	NA	0	0
Agrobacterium	NA	NA	0	0
Neorhizobium	NA	NA	0	0
Ensifer	NA	NA	0	0
Sinorhizobium	NA	NA	0	0
Methyloceanibacter	NA	NA	0	0
Pseudorhodoplanes	NA	NA	0	0
Azorhizobium	NA	NA	0	0
Labrys	NA	NA	0	0
Pseudoxanthobacter	NA	NA	0	0
Henriciella	NA	NA	0	0
Aliiroseovarius	NA	NA	0	0
Celeribacter	NA	NA	0	0
Citreicella	NA	NA	0	0
Confluentimicrobium	NA	NA	0	0
Labrenzia	NA	NA	0	0
Litorimicrobium	NA	NA	0	0
Loktanella	NA	NA	0	0
Marinibacterium	NA	NA	0	0
Marivita	NA	NA	0	0
Oceanicola	NA	NA	0	0
Palleronia	NA	NA	0	0
Paracoccus	NA	NA	0	0
Phaeobacter	NA	NA	0	0
Pseudorhodobacter	NA	NA	0	0
Pseudoruegeria	NA	NA	0	0
Rhodobacter	NA	NA	0	0
Rhodovulum	NA	NA	0	0
Roseinatronobacter	NA	NA	0	0
Roseivivax	NA	NA	0	0
Roseovarius	NA	NA	0	0
Stappia	NA	NA	0	0
Sulfitobacter	NA	NA	0	0
Thiobacimonas	NA	NA	0	0
Yangia	NA	NA	0	0
Acidiphilium	NA	NA	0	0
Belnapia	NA	NA	0	0
Dongia	NA	NA	0	0
Fodinicurvata	NA	NA	0	0
Limimonas	NA	NA	0	0
Magnetospira	NA	NA	0	0
Magnetovibrio	NA	NA	0	0
Nitrospirillum	NA	NA	0	0
Niveispirillum	NA	NA	0	0
Novispirillum	NA	NA	0	0
Pararhodospirillum	NA	NA	0	0
Rhodospirillum	NA	NA	0	0
Skermanella	NA	NA	0	0
Thalassospira	NA	NA	0	0
Tistlia	NA	NA	0	0
Occidentia	NA	NA	0	0
Altererythrobacter	NA	NA	0	0
Erythrobacter	NA	NA	0	0
Porphyrobacter	NA	NA	0	0
Sandarakinorhabdus	NA	NA	0	0
Sphingopyxis	NA	NA	0	0
Sphingorhabdus	NA	NA	0	0
Micavibrio	NA	NA	0	0
Alcaligenes	NA	NA	0	0
Orrella	NA	NA	0	0
Taylorella	NA	NA	0	0
Caballeronia	NA	NA	0	0
Cupriavidus	NA	NA	0	0
Lautropia	NA	NA	0	0
Pandoraea	NA	NA	0	0
Paraburkholderia	NA	NA	0	0
Ralstonia	NA	NA	0	0
Acidovorax	NA	NA	0	0
Caenimonas	NA	NA	0	0
Candidatus Symbiobacter	NA	NA	0	0
Comamonas	NA	NA	0	0
Curvibacter	NA	NA	0	0
Hydrogenophaga	NA	NA	0	0
Lampropedia	NA	NA	0	0
Limnohabitans	NA	NA	0	0
Ottowia	NA	NA	0	0
Pelomonas	NA	NA	0	0
Massilia	NA	NA	0	0
Noviherbaspirillum	NA	NA	0	0
Oxalobacter	NA	NA	0	0
Turicimonas	NA	NA	0	0
Roseateles	NA	NA	0	0
Rubrivivax	NA	NA	0	0
Ferriphaselus	NA	NA	0	0
Tepidiphilus	NA	NA	0	0
Methylotenera	NA	NA	0	0
Methylovorus	NA	NA	0	0
Chromobacterium	NA	NA	0	0
Deefgea	NA	NA	0	0
Formivibrio	NA	NA	0	0
Jeongeupia	NA	NA	0	0
Vogesella	NA	NA	0	0
Bergeriella	NA	NA	0	0
Conchiformibius	NA	NA	0	0
Snodgrassella	NA	NA	0	0
Stenoxybacter	NA	NA	0	0
Nitrosospira	NA	NA	0	0
Nitrosovibrio	NA	NA	0	0
Azospira	NA	NA	0	0
Candidatus Dactylopiibacterium	NA	NA	0	0
Methyloversatilis	NA	NA	0	0
Sulfuritalea	NA	NA	0	0
Candidatus Accumulibacter	NA	NA	0	0
Bacteriovorax	NA	NA	0	0
Dethiosulfatarculus	NA	NA	0	0
Candidatus Magnetoglobus	NA	NA	0	0
Candidatus Magnetomorum	NA	NA	0	0
Desulfatibacillum	NA	NA	0	0
Desulfatirhabdium	NA	NA	0	0
Desulfatitalea	NA	NA	0	0
Desulfobacter	NA	NA	0	0
Desulfobacterium	NA	NA	0	0
Desulfococcus	NA	NA	0	0
Desulfoluna	NA	NA	0	0
Desulfosarcina	NA	NA	0	0
Desulfospira	NA	NA	0	0
Desulfobulbus	NA	NA	0	0
Desulfofustis	NA	NA	0	0
Desulfopila	NA	NA	0	0
Desulforhopalus	NA	NA	0	0
Desulfotalea	NA	NA	0	0
Desulfonatronovibrio	NA	NA	0	0
Desulfonauticus	NA	NA	0	0
Desulfovermiculus	NA	NA	0	0
Desulfonatronum	NA	NA	0	0
Mailhella	NA	NA	0	0
Desulfurella	NA	NA	0	0
Desulfuromusa	NA	NA	0	0
Malonomonas	NA	NA	0	0
Pelobacter	NA	NA	0	0
Geoalkalibacter	NA	NA	0	0
Geopsychrobacter	NA	NA	0	0
Anaeromyxobacter	NA	NA	0	0
Cystobacter	NA	NA	0	0
Hyalangium	NA	NA	0	0
Corallococcus	NA	NA	0	0
Nannocystis	NA	NA	0	0
Plesiocystis	NA	NA	0	0
Sorangium	NA	NA	0	0
Minicystis	NA	NA	0	0
Desulfomonile	NA	NA	0	0
Syntrophus	NA	NA	0	0
Desulfacinum	NA	NA	0	0
Syntrophobacter	NA	NA	0	0
Candidatus Desulfamplus	NA	NA	0	0
Deferrisoma	NA	NA	0	0
Dissulfuribacter	NA	NA	0	0
Sulfurospirillum	NA	NA	0	0
Nitratiruptor	NA	NA	0	0
Sulfurovum	NA	NA	0	0
Sulfurifustis	NA	NA	0	0
Oceanisphaera	NA	NA	0	0
Anaerobiospirillum	NA	NA	0	0
Succinatimonas	NA	NA	0	0
Succinimonas	NA	NA	0	0
Succinivibrio	NA	NA	0	0
Alteromonas	NA	NA	0	0
Catenovulum	NA	NA	0	0
Glaciecola	NA	NA	0	0
Tamilnaduibacter	NA	NA	0	0
Colwellia	NA	NA	0	0
Ferrimonas	NA	NA	0	0
Idiomarina	NA	NA	0	0
Moritella	NA	NA	0	0
Psychromonas	NA	NA	0	0
Cardiobacterium	NA	NA	0	0
Suttonella	NA	NA	0	0
Gilvimarinus	NA	NA	0	0
Saccharophagus	NA	NA	0	0
Simiduia	NA	NA	0	0
Teredinibacter	NA	NA	0	0
Pseudohaliea	NA	NA	0	0
Microbulbifer	NA	NA	0	0
Candidatus Tenderia	NA	NA	0	0
Candidatus Thiosymbion	NA	NA	0	0
Rheinheimera	NA	NA	0	0
Thiorhodovibrio	NA	NA	0	0
Acidihalobacter	NA	NA	0	0
Alkalilimnicola	NA	NA	0	0
Aquisalimonas	NA	NA	0	0
Arhodomonas	NA	NA	0	0
Ectothiorhodospira	NA	NA	0	0
Halorhodospira	NA	NA	0	0
Oceanococcus	NA	NA	0	0
Thioalkalivibrio	NA	NA	0	0
Thiohalospira	NA	NA	0	0
Granulosicoccus	NA	NA	0	0
Halothiobacillus	NA	NA	0	0
Woeseia	NA	NA	0	0
Leminorella	NA	NA	0	0
Citrobacter	NA	NA	0	0
Enterobacter	NA	NA	0	0
Franconibacter	NA	NA	0	0
Mangrovibacter	NA	NA	0	0
Pluralibacter	NA	NA	0	0
Shigella	NA	NA	0	0
Trabulsiella	NA	NA	0	0
Erwinia	NA	NA	0	0
Phaseolibacter	NA	NA	0	0
Edwardsiella	NA	NA	0	0
Hafnia	NA	NA	0	0
Arsenophonus	NA	NA	0	0
Morganella	NA	NA	0	0
Brenneria	NA	NA	0	0
Dickeya	NA	NA	0	0
Sodalis	NA	NA	0	0
Chania	NA	NA	0	0
Rouxiella	NA	NA	0	0
Methylobacter	NA	NA	0	0
Methyloglobulus	NA	NA	0	0
Methylomagnum	NA	NA	0	0
Methylomicrobium	NA	NA	0	0
Hydrocarboniphaga	NA	NA	0	0
Polycyclovorans	NA	NA	0	0
Steroidobacter	NA	NA	0	0
Alcanivorax	NA	NA	0	0
Marinicella	NA	NA	0	0
Endozoicomonas	NA	NA	0	0
Hahella	NA	NA	0	0
Zooshikella	NA	NA	0	0
Kushneria	NA	NA	0	0
Salinicola	NA	NA	0	0
Bacterioplanes	NA	NA	0	0
Marinomonas	NA	NA	0	0
Motiliproteus	NA	NA	0	0
Nitrincola	NA	NA	0	0
Oceanospirillum	NA	NA	0	0
Gynuella	NA	NA	0	0
Actinobacillus	NA	NA	0	0
Aggregatibacter	NA	NA	0	0
Avibacterium	NA	NA	0	0
Chelonobacter	NA	NA	0	0
Haemophilus	NA	NA	0	0
Histophilus	NA	NA	0	0
Mannheimia	NA	NA	0	0
Pasteurella	NA	NA	0	0
Moraxella	NA	NA	0	0
Psychrobacter	NA	NA	0	0
Azotobacter	NA	NA	0	0
Rugamonas	NA	NA	0	0
Salinisphaera	NA	NA	0	0
Cycloclasticus	NA	NA	0	0
Thioalkalimicrobium	NA	NA	0	0
Thiomicrospira	NA	NA	0	0
Beggiatoa	NA	NA	0	0
Leucothrix	NA	NA	0	0
Thiomargarita	NA	NA	0	0
Thiothrix	NA	NA	0	0
Thioflexothrix	NA	NA	0	0
Candidatus Thioglobus	NA	NA	0	0
Gallaecimonas	NA	NA	0	0
Ignatzschineria	NA	NA	0	0
Thiohalorhabdus	NA	NA	0	0
Wohlfahrtiimonas	NA	NA	0	0
Grimontia	NA	NA	0	0
Photobacterium	NA	NA	0	0
Dokdonella	NA	NA	0	0
Frateuria	NA	NA	0	0
Oleiagrimonas	NA	NA	0	0
Arenimonas	NA	NA	0	0
Luteimonas	NA	NA	0	0
Thermomonas	NA	NA	0	0
Mariprofundus	NA	NA	0	0
Candidatus Protochlamydia	NA	NA	0	0
Parachlamydia	NA	NA	0	0
Kiritimatiella	NA	NA	0	0
Candidatus Jettenia	NA	NA	0	0
Candidatus Kuenenia	NA	NA	0	0
Candidatus Scalindua	NA	NA	0	0
Fimbriiglobus	NA	NA	0	0
Gemmata	NA	NA	0	0
Zavarzinella	NA	NA	0	0
Blastopirellula	NA	NA	0	0
Fuerstia	NA	NA	0	0
Gimesia	NA	NA	0	0
Pirellula	NA	NA	0	0
Planctomicrobium	NA	NA	0	0
Planctomyces	NA	NA	0	0
Rhodopirellula	NA	NA	0	0
Rubinisphaera	NA	NA	0	0
Thermogutta	NA	NA	0	0
Cephaloticoccus	NA	NA	0	0
Lacunisphaera	NA	NA	0	0
Opitutus	NA	NA	0	0
Coraliomargarita	NA	NA	0	0
Chthoniobacter	NA	NA	0	0
Terrimicrobium	NA	NA	0	0
Pedosphaera	NA	NA	0	0
Haloferula	NA	NA	0	0
Prosthecobacter	NA	NA	0	0
Verrucomicrobium	NA	NA	0	0
Rubricoccus	NA	NA	0	0
Candidatus Marispirochaeta	NA	NA	0	0
Salinispira	NA	NA	0	0
Spirochaeta	NA	NA	0	0
Aminiphilus	NA	NA	0	0
Aminobacterium	NA	NA	0	0
Aminomonas	NA	NA	0	0
Dethiosulfovibrio	NA	NA	0	0
Fretibacterium	NA	NA	0	0
Synergistes	NA	NA	0	0
Thermovirga	NA	NA	0	0
Acidithrix	NA	NA	0	0
Actinobaculum	NA	NA	0	0
Arcanobacterium	NA	NA	0	0
Flaviflexus	NA	NA	0	0
Mobiluncus	NA	NA	0	0
Varibaculum	NA	NA	0	0
Actinopolyspora	NA	NA	0	0
Aeriscardovia	NA	NA	0	0
Parascardovia	NA	NA	0	0
Pseudoscardovia	NA	NA	0	0
Scardovia	NA	NA	0	0
Candidatus Actinomarina	NA	NA	0	0
Dietzia	NA	NA	0	0
Smaragdicoccus	NA	NA	0	0
Tsukamurella	NA	NA	0	0
Lawsonella	NA	NA	0	0
Jatrophihabitans	NA	NA	0	0
Geodermatophilus	NA	NA	0	0
Modestobacter	NA	NA	0	0
Stackebrandtia	NA	NA	0	0
Kineococcus	NA	NA	0	0
Quadrisphaera	NA	NA	0	0
Brevibacterium	NA	NA	0	0
Actinotalea	NA	NA	0	0
Oerskovia	NA	NA	0	0
Demequina	NA	NA	0	0
Lysinimicrobium	NA	NA	0	0
Brachybacterium	NA	NA	0	0
Dermabacter	NA	NA	0	0
Kytococcus	NA	NA	0	0
Arsenicicoccus	NA	NA	0	0
Knoellia	NA	NA	0	0
Kribbia	NA	NA	0	0
Monashia	NA	NA	0	0
Phycicoccus	NA	NA	0	0
Tetrasphaera	NA	NA	0	0
Agrococcus	NA	NA	0	0
Agromyces	NA	NA	0	0
Frondihabitans	NA	NA	0	0
Gulosibacter	NA	NA	0	0
Herbiconiux	NA	NA	0	0
Leifsonia	NA	NA	0	0
Leucobacter	NA	NA	0	0
Microcella	NA	NA	0	0
Mycetocola	NA	NA	0	0
Okibacterium	NA	NA	0	0
Pseudoclavibacter	NA	NA	0	0
Glutamicibacter	NA	NA	0	0
Haematomicrobium	NA	NA	0	0
Kocuria	NA	NA	0	0
Nesterenkonia	NA	NA	0	0
Cellulosimicrobium	NA	NA	0	0
Krasilnikoviella	NA	NA	0	0
Xylanimonas	NA	NA	0	0
Timonella	NA	NA	0	0
Actinoplanes	NA	NA	0	0
Asanoa	NA	NA	0	0
Couchioplanes	NA	NA	0	0
Dactylosporangium	NA	NA	0	0
Salinispora	NA	NA	0	0
Nakamurella	NA	NA	0	0
Friedmanniella	NA	NA	0	0
Kribbella	NA	NA	0	0
Nocardioides	NA	NA	0	0
Acidipropionibacterium	NA	NA	0	0
Aestuariimicrobium	NA	NA	0	0
Granulicoccus	NA	NA	0	0
Luteococcus	NA	NA	0	0
Propionibacterium	NA	NA	0	0
Propionimicrobium	NA	NA	0	0
Pseudopropionibacterium	NA	NA	0	0
Raineyella	NA	NA	0	0
Actinomycetospora	NA	NA	0	0
Kutzneria	NA	NA	0	0
Lentzea	NA	NA	0	0
Kitasatospora	NA	NA	0	0
Streptacidiphilus	NA	NA	0	0
Allosalinactinospora	NA	NA	0	0
Microbispora	NA	NA	0	0
Nonomuraea	NA	NA	0	0
Streptosporangium	NA	NA	0	0
Actinomadura	NA	NA	0	0
Thermomonospora	NA	NA	0	0
Libanicoccus	NA	NA	0	0
Coriobacterium	NA	NA	0	0
Olegusella	NA	NA	0	0
Parvibacter	NA	NA	0	0
Senegalimassilia	NA	NA	0	0
Adlercreutzia	NA	NA	0	0
Cryptobacterium	NA	NA	0	0
Denitrobacterium	NA	NA	0	0
Phoenicibacter	NA	NA	0	0
Nitriliruptor	NA	NA	0	0
Rubrobacter	NA	NA	0	0
Patulibacter	NA	NA	0	0
Fimbriimonas	NA	NA	0	0
Anaerolinea	NA	NA	0	0
Bellilinea	NA	NA	0	0
Flexilinea	NA	NA	0	0
Leptolinea	NA	NA	0	0
Longilinea	NA	NA	0	0
Ardenticatena	NA	NA	0	0
Caldilinea	NA	NA	0	0
Litorilinea	NA	NA	0	0
Oscillochloris	NA	NA	0	0
Roseiflexus	NA	NA	0	0
Dehalococcoides	NA	NA	0	0
Ktedonobacter	NA	NA	0	0
Thermoflexus	NA	NA	0	0
Nitrolancea	NA	NA	0	0
Sphaerobacter	NA	NA	0	0
Kouleothrix	NA	NA	0	0
Aliterella	NA	NA	0	0
Dolichospermum	NA	NA	0	0
Nodularia	NA	NA	0	0
Cylindrospermum	NA	NA	0	0
Nostoc	NA	NA	0	0
Hassallia	NA	NA	0	0
Tolypothrix	NA	NA	0	0
Gloeocapsa	NA	NA	0	0
Microcystis	NA	NA	0	0
Cyanothece	NA	NA	0	0
Microcoleus	NA	NA	0	0
Planktothricoides	NA	NA	0	0
Planktothrix	NA	NA	0	0
Trichodesmium	NA	NA	0	0
Lyngbya	NA	NA	0	0
Oscillatoria	NA	NA	0	0
Phormidium	NA	NA	0	0
Acaryochloris	NA	NA	0	0
Leptolyngbya	NA	NA	0	0
Phormidesmis	NA	NA	0	0
Aphanocapsa	NA	NA	0	0
Prochlorococcus	NA	NA	0	0
Pseudanabaena	NA	NA	0	0
Deinococcus	NA	NA	0	0
Truepera	NA	NA	0	0
Meiothermus	NA	NA	0	0
Oceanithermus	NA	NA	0	0
Thermus	NA	NA	0	0
Effusibacillus	NA	NA	0	0
Kyrpidia	NA	NA	0	0
Aeribacillus	NA	NA	0	0
Alteribacillus	NA	NA	0	0
Amphibacillus	NA	NA	0	0
Anaerobacillus	NA	NA	0	0
Anoxybacillus	NA	NA	0	0
Aquibacillus	NA	NA	0	0
Domibacillus	NA	NA	0	0
Fictibacillus	NA	NA	0	0
Gracilibacillus	NA	NA	0	0
Halobacillus	NA	NA	0	0
Lentibacillus	NA	NA	0	0
Marinococcus	NA	NA	0	0
Natribacillus	NA	NA	0	0
Numidum	NA	NA	0	0
Ornithinibacillus	NA	NA	0	0
Parageobacillus	NA	NA	0	0
Paraliobacillus	NA	NA	0	0
Paucisalibacillus	NA	NA	0	0
Pelagirhabdus	NA	NA	0	0
Pontibacillus	NA	NA	0	0
Psychrobacillus	NA	NA	0	0
Rubeoparvulum	NA	NA	0	0
Salibacterium	NA	NA	0	0
Salipaludibacillus	NA	NA	0	0
Salsuginibacillus	NA	NA	0	0
Sediminibacillus	NA	NA	0	0
Tepidibacillus	NA	NA	0	0
Terribacillus	NA	NA	0	0
Vulcanibacillus	NA	NA	0	0
Thermicanus	NA	NA	0	0
Brochothrix	NA	NA	0	0
Fontibacillus	NA	NA	0	0
Thermobacillus	NA	NA	0	0
Bhargavaea	NA	NA	0	0
Jeotgalibacillus	NA	NA	0	0
Kurthia	NA	NA	0	0
Paenisporosarcina	NA	NA	0	0
Planomicrobium	NA	NA	0	0
Tuberibacillus	NA	NA	0	0
Jeotgalicoccus	NA	NA	0	0
Kroppenstedtia	NA	NA	0	0
Lihuaxuella	NA	NA	0	0
Marininema	NA	NA	0	0
Novibacillus	NA	NA	0	0
Planifilum	NA	NA	0	0
Risungbinella	NA	NA	0	0
Seinonella	NA	NA	0	0
Shimazuella	NA	NA	0	0
Acidibacillus	NA	NA	0	0
Dehalobacterium	NA	NA	0	0
Desulfuribacillus	NA	NA	0	0
Dolosicoccus	NA	NA	0	0
Eremococcus	NA	NA	0	0
Allofustis	NA	NA	0	0
Alloiococcus	NA	NA	0	0
Atopobacter	NA	NA	0	0
Atopococcus	NA	NA	0	0
Atopostipes	NA	NA	0	0
Desemzia	NA	NA	0	0
Dolosigranulum	NA	NA	0	0
Isobaculum	NA	NA	0	0
Jeotgalibaca	NA	NA	0	0
Marinilactibacillus	NA	NA	0	0
Pisciglobus	NA	NA	0	0
Catellicoccus	NA	NA	0	0
Pilibacter	NA	NA	0	0
Tetragenococcus	NA	NA	0	0
Sharpea	NA	NA	0	0
Fructobacillus	NA	NA	0	0
Oenococcus	NA	NA	0	0
Anthococcus	NA	NA	0	0
Catabacter	NA	NA	0	0
Anaeromicrobium	NA	NA	0	0
Anaerosalibacter	NA	NA	0	0
Beduini	NA	NA	0	0
Caldisalinibacter	NA	NA	0	0
Caminicella	NA	NA	0	0
Clostridiisalibacter	NA	NA	0	0
Desnuesiella	NA	NA	0	0
Fervidicella	NA	NA	0	0
Hathewaya	NA	NA	0	0
Hungatella	NA	NA	0	0
Lactonifactor	NA	NA	0	0
Lutispora	NA	NA	0	0
Maledivibacter	NA	NA	0	0
Massilioclostridium	NA	NA	0	0
Natronincola	NA	NA	0	0
Oxobacter	NA	NA	0	0
Paramaledivibacter	NA	NA	0	0
Proteiniclasticum	NA	NA	0	0
Sarcina	NA	NA	0	0
Thermobrachium	NA	NA	0	0
Thermotalea	NA	NA	0	0
Youngiibacter	NA	NA	0	0
Acidaminobacter	NA	NA	0	0
Fusibacter	NA	NA	0	0
Anaerovorax	NA	NA	0	0
Emergencia	NA	NA	0	0
Ileibacterium 1	NA	NA	0	0
Mobilibacterium	NA	NA	0	0
Thermaerobacter	NA	NA	0	0
Defluviitalea	NA	NA	0	0
Alkalibacter	NA	NA	0	0
Anaerofustis	NA	NA	0	0
Garciella	NA	NA	0	0
Intestinibacillus	NA	NA	0	0
Pseudoramibacter	NA	NA	0	0
Gracilibacter	NA	NA	0	0
Heliobacterium	NA	NA	0	0
Acetitomaculum	NA	NA	0	0
Anaerobium	NA	NA	0	0
Anaerosporobacter	NA	NA	0	0
Bariatricus	NA	NA	0	0
Catonella	NA	NA	0	0
Eisenbergiella	NA	NA	0	0
Fusicatenibacter	NA	NA	0	0
Hespellia	NA	NA	0	0
Johnsonella	NA	NA	0	0
Lachnobacterium	NA	NA	0	0
Lachnotalea	NA	NA	0	0
Marvinbryantia	NA	NA	0	0
Niameybacter	NA	NA	0	0
Parasporobacterium	NA	NA	0	0
Sellimonas	NA	NA	0	0
Stomatobaculum	NA	NA	0	0
Desulfitibacter	NA	NA	0	0
Desulfonispora	NA	NA	0	0
Desulfurispora	NA	NA	0	0
Pelotomaculum	NA	NA	0	0
Peptococcus	NA	NA	0	0
Syntrophobotulus	NA	NA	0	0
Asaccharospora	NA	NA	0	0
Criibacterium	NA	NA	0	0
Filifactor	NA	NA	0	0
Intestinibacter	NA	NA	0	0
Paeniclostridium	NA	NA	0	0
Peptoclostridium	NA	NA	0	0
Proteocatella	NA	NA	0	0
Terrisporobacter	NA	NA	0	0
Anaerobranca	NA	NA	0	0
Acetanaerobacterium	NA	NA	0	0
Acetivibrio	NA	NA	0	0
Acutalibacter	NA	NA	0	0
Anaerofilum	NA	NA	0	0
Angelakisella	NA	NA	0	0
Bittarella	NA	NA	0	0
Candidatus Soleaferrea	NA	NA	0	0
Ethanoligenens	NA	NA	0	0
Fournierella	NA	NA	0	0
Hydrogenoanaerobacterium	NA	NA	0	0
Mageeibacillus	NA	NA	0	0
Massilimaliae	NA	NA	0	0
Negativibacillus	NA	NA	0	0
Neglecta	NA	NA	0	0
Papillibacter	NA	NA	0	0
Phocea	NA	NA	0	0
Provencibacterium	NA	NA	0	0
Pseudobacteroides	NA	NA	0	0
Ruthenibacterium	NA	NA	0	0
Sporobacter	NA	NA	0	0
Symbiobacterium	NA	NA	0	0
Dethiobacter	NA	NA	0	0
Syntrophomonas	NA	NA	0	0
Syntrophothermus	NA	NA	0	0
Thermosyntropha	NA	NA	0	0
Anaerovirgula	NA	NA	0	0
Fenollaria	NA	NA	0	0
Gottschalkia	NA	NA	0	0
Levyella	NA	NA	0	0
Neofamilia	NA	NA	0	0
Halarsenatibacter	NA	NA	0	0
Halothermothrix	NA	NA	0	0
Acetohalobium	NA	NA	0	0
Halobacteroides	NA	NA	0	0
Selenihalanaerobacter	NA	NA	0	0
Natranaerobius	NA	NA	0	0
Caldanaerobacter	NA	NA	0	0
Carboxydothermus	NA	NA	0	0
Desulfovirgula	NA	NA	0	0
Fervidicola	NA	NA	0	0
Ammonifex	NA	NA	0	0
Calderihabitans	NA	NA	0	0
Thermacetogenium	NA	NA	0	0
Thermanaeromonas	NA	NA	0	0
Caldanaerovirga	NA	NA	0	0
Syntrophaceticus	NA	NA	0	0
Thermosediminibacter	NA	NA	0	0
Thermovenabulum	NA	NA	0	0
Mahella	NA	NA	0	0
Coprothermobacter	NA	NA	0	0
Allobaculum	NA	NA	0	0
Bulleidia	NA	NA	0	0
Dielma	NA	NA	0	0
Dubosiella	NA	NA	0	0
Eggerthia	NA	NA	0	0
Faecalibaculum	NA	NA	0	0
Faecalicoccus	NA	NA	0	0
Faecalitalea	NA	NA	0	0
Holdemanella	NA	NA	0	0
Ileibacterium 2	NA	NA	0	0
Kandleria	NA	NA	0	0
Merdibacter	NA	NA	0	0
Solobacterium	NA	NA	0	0
Traorella	NA	NA	0	0
Limnochorda	NA	NA	0	0
Succiniclasticum	NA	NA	0	0
Succinispira	NA	NA	0	0
Centipeda	NA	NA	0	0
Mitsuokella	NA	NA	0	0
Schwartzia	NA	NA	0	0
Acetonema	NA	NA	0	0
Anaeroarcus	NA	NA	0	0
Anaeromusa	NA	NA	0	0
Anaerosporomusa	NA	NA	0	0
Dendrosporobacter	NA	NA	0	0
Sporolituus	NA	NA	0	0
Thermosinus	NA	NA	0	0
Allisonella	NA	NA	0	0
Anaeroglobus	NA	NA	0	0
Negativicoccus	NA	NA	0	0
Anaerosphaera	NA	NA	0	0
Finegoldia	NA	NA	0	0
Helcococcus	NA	NA	0	0
Lagierella	NA	NA	0	0
Tissierella	NA	NA	0	0
Dethiosulfatibacter	NA	NA	0	0
Sedimentibacter	NA	NA	0	0
Tepidimicrobium	NA	NA	0	0
Ndongobacter	NA	NA	0	0
Candidatus Izimaplasma	NA	NA	0	0
Anaeroplasma	NA	NA	0	0
Mesoplasma	NA	NA	0	0
Ureaplasma	NA	NA	0	0
Thermodesulfatator	NA	NA	0	0
Kosmotoga	NA	NA	0	0
Mesoaciditoga	NA	NA	0	0
Defluviitoga	NA	NA	0	0
Geotoga	NA	NA	0	0
Marinitoga	NA	NA	0	0
Petrotoga	NA	NA	0	0
Thermosipho	NA	NA	0	0
Pseudothermotoga	NA	NA	0	0
Candidatus Acetothermum	NA	NA	0	0
Candidatus Saccharimonas	NA	NA	0	0
Candidatus Moduliflexus	NA	NA	0	0
Candidatus Vecturithrix	NA	NA	0	0
Haloplasma	NA	NA	0	0

## Sheet: Supplementary table S2
Species	pvalues	qvalues	Relative abundance in untreated mice	Relative abundance after antibiotic treatment (Day 8)
uncultured bacterium BAC10G6	1.07280976557678e-05	0.000119375417605358	0.000512018134511745	0
uncultured bacterium BAC25G1	1.07280976557678e-05	0.000119375417605358	0.000544510400761533	0
uncultured murine large bowel bacterium BAC 54B	1.78255406596895e-05	0.000119375417605358	0.000849162898145743	0
Bacteroides barnesiae	1.07280976557678e-05	0.000119375417605358	0.000164528025363986	0
Bacteroides coprocola	1.07280976557678e-05	0.000119375417605358	0.000231734796509948	0
Bacteroides dorei	1.07280976557678e-05	0.000119375417605358	0.000590936230069827	0
Bacteroides eggerthii	1.78255406596895e-05	0.000119375417605358	0.000125516129243083	0
Bacteroides finegoldii	1.44270874070471e-05	0.000119375417605358	0.00705155174089107	0.000353778826512371
Bacteroides fragilis	1.09183962889699e-05	0.000119375417605358	0.00322636879794941	1.4259639516313e-05
Bacteroides gallinarum	1.07280976557678e-05	0.000119375417605358	0.000344456338036387	0
Bacteroides graminisolvens	1.78255406596895e-05	0.000119375417605358	0.000155968046724139	0
Bacteroides helcogenes	1.78255406596895e-05	0.000119375417605358	0.000166440482303999	0
Bacteroides oleiciplenus	1.07280976557678e-05	0.000119375417605358	0.000677813525388032	0
Bacteroides ovatus	1.07280976557678e-05	0.000119375417605358	0.000679790602994294	0
Bacteroides paurosaccharolyticus	1.07280976557678e-05	0.000119375417605358	0.000408404601640976	0
Bacteroides pyogenes	1.07280976557678e-05	0.000119375417605358	0.000299391516019522	0
Bacteroides reticulotermitis	1.78255406596895e-05	0.000119375417605358	0.000123876573959109	0
Bacteroides salyersiae	1.78255406596895e-05	0.000119375417605358	0.000135235661445019	0
Bacteroides sp. 2_1_33B	1.78255406596895e-05	0.000119375417605358	0.000308278900849295	0
Bacteroides sp. 43_108	1.07280976557678e-05	0.000119375417605358	0.000388520891277363	0
Bacteroides sp. An269	1.07280976557678e-05	0.000119375417605358	0.000401124992481441	0
Bacteroides sp. An322	1.07280976557678e-05	0.000119375417605358	0.000322855732041607	0
Bacteroides sp. An51A	1.07280976557678e-05	0.000119375417605358	0.000237759789727381	0
Bacteroides sp. Marseille-P3208T	1.78255406596895e-05	0.000119375417605358	0.000119114895483749	0
Bacteroides stercoris	1.78255406596895e-05	0.000119375417605358	0.000350088604729989	0
Bacteroides thetaiotaomicron	1.78255406596895e-05	0.000119375417605358	0.000639736653781045	0
Bacteroides timonensis	1.07280976557678e-05	0.000119375417605358	0.000502278337937262	0
Bacteroides uniformis	1.07280976557678e-05	0.000119375417605358	0.00460489198136805	0
Bacteroides vulgatus	1.07280976557678e-05	0.000119375417605358	0.00141896247330118	0
Bacteroides xylanisolvens	1.07280976557678e-05	0.000119375417605358	0.000284511422951014	0
Bacteroides sp. CAG:1060	1.07280976557678e-05	0.000119375417605358	0.000193661085799452	0
Bacteroides sp. CAG:144	1.07280976557678e-05	0.000119375417605358	0.000835224464985949	0
Bacteroides sp. CAG:20	1.78255406596895e-05	0.000119375417605358	0.000153598005888657	0
Bacteroides sp. CAG:462	1.07280976557678e-05	0.000119375417605358	0.00024323575774779	0
Bacteroides sp. CAG:530	1.07280976557678e-05	0.000119375417605358	0.000489716997244219	0
Bacteroides sp. CAG:770	1.78255406596895e-05	0.000119375417605358	0.000143596620029615	0
uncultured Bacteroides sp.	1.07280976557678e-05	0.000119375417605358	0.000835949115932587	0
Mediterranea sp. An20	1.07280976557678e-05	0.000119375417605358	0.000848830071742849	0
Butyricimonas synergistica	1.07280976557678e-05	0.000119375417605358	0.000343845354223787	0
Barnesiella sp. An22	1.07280976557678e-05	0.000119375417605358	0.00429799491715878	0
Barnesiella sp. An55	1.07280976557678e-05	0.000119375417605358	0.000221365718846148	0
Barnesiella viscericola	1.09183962889699e-05	0.000119375417605358	0.00617137764840071	4.96425734710087e-05
Coprobacter secundus	1.78255406596895e-05	0.000119375417605358	0.000234141896815059	0
Gabonia massiliensis	1.07280976557678e-05	0.000119375417605358	0.000127922609409298	0
Paludibacter propionicigenes	1.78255406596895e-05	0.000119375417605358	0.000243399521023549	0
Parabacteroides goldsteinii	1.07280976557678e-05	0.000119375417605358	0.000933155079247703	0
Parabacteroides johnsonii	1.78255406596895e-05	0.000119375417605358	8.41404339306219e-05	0
Parabacteroides merdae	1.07280976557678e-05	0.000119375417605358	0.00019309160146651	0
Parabacteroides sp. An277	1.78255406596895e-05	0.000119375417605358	0.000210860790977879	0
Parabacteroides sp. Marseille-P3236	1.78255406596895e-05	0.000119375417605358	0.000156737459219388	0
Porphyromonas gingivalis	1.07280976557678e-05	0.000119375417605358	0.000303094272993716	0
Tannerella sp. CAG:118	1.78255406596895e-05	0.000119375417605358	0.000226956697742383	0
Tannerella forsythia	1.78255406596895e-05	0.000119375417605358	9.59619495043964e-05	0
Tannerella sp. oral taxon HOT-286	1.07280976557678e-05	0.000119375417605358	0.000274756622971101	0
Porphyromonadaceae bacterium MV12	1.78255406596895e-05	0.000119375417605358	0.000115262796788528	0
Alloprevotella rava	1.07280976557678e-05	0.000119375417605358	0.00028560866013468	0
Paraprevotella xylaniphila	1.07280976557678e-05	0.000119375417605358	0.000380246324009722	0
Prevotella sp. CAG:1031	1.29061655812519e-05	0.000119375417605358	0.0457560438999325	0.00272222827598347
Prevotella sp. CAG:1058	1.07280976557678e-05	0.000119375417605358	0.000104945625270406	0
Prevotella sp. CAG:1092	1.78255406596895e-05	0.000119375417605358	0.000273335941666633	0
Prevotella sp. CAG:1124	1.07280976557678e-05	0.000119375417605358	0.000787143292326631	0
Prevotella sp. CAG:1185	1.07280976557678e-05	0.000119375417605358	0.000234148890496888	0
Prevotella sp. CAG:474	1.07280976557678e-05	0.000119375417605358	0.000325023073029934	0
Prevotella sp. CAG:5226	1.07280976557678e-05	0.000119375417605358	0.000341831384429017	0
Prevotella sp. CAG:617	1.07280976557678e-05	0.000119375417605358	0.000224013008591385	0
Prevotella sp. CAG:732	1.78255406596895e-05	0.000119375417605358	0.000235370936190016	0
Prevotella sp. CAG:755	1.07280976557678e-05	0.000119375417605358	0.000166429821005918	0
Prevotella sp. CAG:873	7.35821594535743e-07	0.000119375417605358	0.0368613998227354	0.0040029055462327
Prevotella sp. CAG:891	1.07280976557678e-05	0.000119375417605358	0.000491295832998195	0
Prevotella sp. CAG:924	1.78255406596895e-05	0.000119375417605358	7.90161541835152e-05	0
Prevotella albensis	1.78255406596895e-05	0.000119375417605358	0.000113624168531681	0
Prevotella baroniae	1.78255406596895e-05	0.000119375417605358	0.000220337219064955	0
Prevotella bivia	1.07280976557678e-05	0.000119375417605358	0.000355900351206567	0
Prevotella brevis	1.78255406596895e-05	0.000119375417605358	0.000146720864540291	0
Prevotella bryantii	1.78255406596895e-05	0.000119375417605358	0.000149316362572037	0
Prevotella buccae	1.78255406596895e-05	0.000119375417605358	9.73104187619441e-05	0
Prevotella copri	1.07280976557678e-05	0.000119375417605358	0.000329223759514574	0
Prevotella disiens	1.07280976557678e-05	0.000119375417605358	0.000200690655855875	0
Prevotella enoeca	1.78255406596895e-05	0.000119375417605358	0.000135706061620421	0
Prevotella intermedia	1.78255406596895e-05	0.000119375417605358	0.000130930367289399	0
Prevotella maculosa	1.78255406596895e-05	0.000119375417605358	0.000314467832242924	0
Prevotella multisaccharivorax	1.78255406596895e-05	0.000119375417605358	0.000116999457307214	0
Prevotella oryzae	1.07280976557678e-05	0.000119375417605358	0.000355583019190648	0
Prevotella paludivivens	1.78255406596895e-05	0.000119375417605358	0.00013799013067856	0
Prevotella ruminicola	1.07280976557678e-05	0.000119375417605358	0.000497579963687572	0
Prevotella saccharolytica	1.07280976557678e-05	0.000119375417605358	0.000434730029122682	0
Prevotella sp. AGR2160	1.07280976557678e-05	0.000119375417605358	0.000151916147487822	0
Prevotella sp. tc2-28	1.07280976557678e-05	0.000119375417605358	0.000193481114600125	0
Prevotella sp. tf2-5	1.78255406596895e-05	0.000119375417605358	0.000315638892865997	0
Prevotella stercorea	1.78255406596895e-05	0.000119375417605358	0.000132998161946817	0
Prevotellamassilia timonensis	1.07280976557678e-05	0.000119375417605358	0.000661733787775556	0
Alistipes obesi	1.07280976557678e-05	0.000119375417605358	0.00066836619235234	0
Alistipes senegalensis	1.07280976557678e-05	0.000119375417605358	0.00020368008646376	0
Alistipes sp. An31A	1.07280976557678e-05	0.000119375417605358	0.000281979003596559	0
Alistipes sp. An54	1.78255406596895e-05	0.000119375417605358	0.000248543879736512	0
Alistipes sp. An66	1.07280976557678e-05	0.000119375417605358	0.000230393014628741	0
Alistipes sp. CHKCI003	1.07280976557678e-05	0.000119375417605358	0.000318148966408202	0
Alistipes sp. CAG:268	1.07280976557678e-05	0.000119375417605358	0.000219333291442102	0
Alistipes sp. CAG:435	1.07280976557678e-05	0.000119375417605358	0.00140265066137962	0
Bacteroidales bacterium 52_46	1.13001243665253e-05	0.000119375417605358	0.0654820047007899	0.004694200044876
Niabella aurantiaca	1.78255406596895e-05	0.000119375417605358	0.00013042200527676	0
Acidiphilium sp. CAG:727	1.2475587744779e-05	0.000119375417605358	0.00153204905551215	4.96425734710087e-05
Corallococcus sp. CAG:1435	1.07280976557678e-05	0.000119375417605358	0.000359899351473459	0
Akkermansia muciniphila	1.07280976557678e-05	0.000119375417605358	0.000755222684182936	0
Treponema bryantii	1.78255406596895e-05	0.000119375417605358	8.51422648473629e-05	0
Eggerthella lenta	1.78255406596895e-05	0.000119375417605358	9.98823033231976e-05	0
Eggerthella sp. YY7918	1.78255406596895e-05	0.000119375417605358	9.58205057724618e-05	0
Eggerthella sp. CAG:298	1.07280976557678e-05	0.000119375417605358	0.000430673604514136	0
Enterorhabdus caecimuris	1.07280976557678e-05	0.000119375417605358	0.00173165880338168	0
Enterorhabdus mucosicola	1.07280976557678e-05	0.000119375417605358	0.00103294557511104	0
Gordonibacter sp. Marseille-P2775	1.07280976557678e-05	0.000119375417605358	0.000290848932557025	0
Gordonibacter urolithinfaciens	1.07280976557678e-05	0.000119375417605358	0.00024558037132579	0
Phoenicibacter massiliensis	1.78255406596895e-05	0.000119375417605358	0.000110050074346682	0
Slackia heliotrinireducens	1.78255406596895e-05	0.000119375417605358	8.76374958202698e-05	0
Listeria monocytogenes	1.07280976557678e-05	0.000119375417605358	0.000485102115487533	0
Enterococcus faecalis	1.07280976557678e-05	0.000119375417605358	0.000402052545486662	0
Lactobacillus brevis	1.13001243665253e-05	0.000119375417605358	0.00125619176117946	0.14936487007203
Lactobacillus crispatus	1.78255406596895e-05	0.000119375417605358	0.000330815313844593	0
Lactobacillus jensenii	1.07280976557678e-05	0.000119375417605358	0.000913652485596326	0
Lactobacillus reuteri	1.78255406596895e-05	0.000119375417605358	0.000110964149847469	0
Lactobacillus ruminis	1.07280976557678e-05	0.000119375417605358	0.000320048157502967	0
Lactobacillus taiwanensis	1.07280976557678e-05	0.000119375417605358	0.00126121221194183	0
Streptococcus suis	1.78255406596895e-05	0.000119375417605358	8.35101620684927e-05	0
Butyricicoccus pullicaecorum	1.07280976557678e-05	0.000119375417605358	0.00165616729573937	0
Butyricicoccus sp. BB10	1.07280976557678e-05	0.000119375417605358	0.000166112726638305	0
uncultured Butyricicoccus sp.	1.78255406596895e-05	0.000119375417605358	0.000238241297087923	0
Clostridium botulinum	1.07280976557678e-05	0.000119375417605358	0.000365958103803424	0
Clostridium butyricum	1.78255406596895e-05	0.000119375417605358	0.000165192426725639	0
Clostridium cellulovorans	1.78255406596895e-05	0.000119375417605358	0.000101274962598076	0
Clostridium phoceensis	1.07280976557678e-05	0.000119375417605358	0.000416370386196843	0
Clostridium sp. ASF356	1.07280976557678e-05	0.000119375417605358	0.000826218876839369	0
Clostridium sp. ASF502	1.09183962889699e-05	0.000119375417605358	0.00691209431709263	4.96425734710087e-05
Clostridium sp. AT4	1.07280976557678e-05	0.000119375417605358	0.000226439090712725	0
Clostridium sp. ATCC BAA-442	1.78255406596895e-05	0.000119375417605358	0.000176923014710803	0
Clostridium sp. C105KSO14	1.07280976557678e-05	0.000119375417605358	0.000250171623628965	0
Clostridium sp. C105KSO15	1.78255406596895e-05	0.000119375417605358	0.000275262268912718	0
Clostridium sp. CAG:12237_41	1.78255406596895e-05	0.000119375417605358	0.00026129763104511	0
Clostridium sp. KLE 1755	1.07280976557678e-05	0.000119375417605358	0.000458271209702668	0
Clostridium sp. KNHs209	1.07280976557678e-05	0.000119375417605358	0.00211620022046691	0
Clostridium sp. Marseille-P2415	1.07280976557678e-05	0.000119375417605358	0.000255364794316034	0
Clostridium sp. Marseille-P299	1.78255406596895e-05	0.000119375417605358	0.000345235903020779	0
Clostridium sp. CAG:1013	1.07280976557678e-05	0.000119375417605358	0.000279213718038183	0
Clostridium sp. CAG:1024	1.78255406596895e-05	0.000119375417605358	0.000363911923063494	0
Clostridium sp. CAG:167	1.07280976557678e-05	0.000119375417605358	0.000502370991992964	0
Clostridium sp. CAG:169	1.07280976557678e-05	0.000119375417605358	0.000117367560988883	0
Clostridium sp. CAG:277	1.78255406596895e-05	0.000119375417605358	0.000113627591458384	0
Clostridium sp. CAG:307	1.78255406596895e-05	0.000119375417605358	6.95302800891826e-05	0
Clostridium sp. CAG:349	1.78255406596895e-05	0.000119375417605358	0.000185574274990804	0
Clostridium sp. CAG:411	1.78255406596895e-05	0.000119375417605358	0.000181506454828156	0
Clostridium sp. CAG:58	1.07280976557678e-05	0.000119375417605358	0.000393050546679838	0
Clostridium sp. CAG:678	1.07280976557678e-05	0.000119375417605358	0.000706723654334689	0
Clostridium sp. CAG:7	1.78255406596895e-05	0.000119375417605358	0.000235282506096634	0
uncultured Clostridium sp.	1.09183962889699e-05	0.000119375417605358	0.00640025756588722	4.96425734710087e-05
Lutispora thermophila	1.78255406596895e-05	0.000119375417605358	0.000119932847901694	0
Sarcina sp. DSM 11001	1.07280976557678e-05	0.000119375417605358	0.000128797997600781	0
Clostridiaceae bacterium MS3	1.78255406596895e-05	0.000119375417605358	0.00031060516128334	0
Youngiibacter fragilis	1.07280976557678e-05	0.000119375417605358	0.000182485949634802	0
Fusibacter sp. 3D3	1.78255406596895e-05	0.000119375417605358	7.72453345372151e-05	0
Emergencia timonensis	1.07280976557678e-05	0.000119375417605358	0.000300070848150535	0
uncultured Clostridiales bacterium	1.2475587744779e-05	0.000119375417605358	0.000434987301620613	1.4259639516313e-05
Eubacterium sp. CAG:156	1.78255406596895e-05	0.000119375417605358	0.000343693971700882	0
Eubacterium plexicaudatum	1.12369342804391e-05	0.000119375417605358	0.0326283459611648	0.00115057958659986
Eubacterium sp. 14-2	1.07280976557678e-05	0.000119375417605358	0.00413911838180514	0
Eubacterium sp. An3	1.07280976557678e-05	0.000119375417605358	0.000156319469263676	0
Eubacterium sp. SB2	1.07280976557678e-05	0.000119375417605358	0.000270255420566115	0
Eubacterium ventriosum	1.07280976557678e-05	0.000119375417605358	0.000517224523308752	0
Eubacterium xylanophilum	1.07280976557678e-05	0.000119375417605358	0.000383125326067463	0
Intestinibacillus massiliensis	1.78255406596895e-05	0.000119375417605358	0.000136485062882469	0
Anaerobium acetethylicum	1.78255406596895e-05	0.000119375417605358	0.000220836604120548	0
Anaerocolumna aminovalerica	1.78255406596895e-05	0.000119375417605358	0.000150929175261622	0
Anaerocolumna jejuensis	1.78255406596895e-05	0.000119375417605358	0.000155025909962854	0
Anaerocolumna xylanovorans	1.78255406596895e-05	0.000119375417605358	0.000127115442593233	0
Anaerosporobacter mobilis	1.07280976557678e-05	0.000119375417605358	0.000367705354120112	0
Bariatricus massiliensis	1.07280976557678e-05	0.000119375417605358	0.000146905754418557	0
[Ruminococcus] gnavus	1.07280976557678e-05	0.000119375417605358	0.000244856013599905	0
[Ruminococcus] torques	1.07280976557678e-05	0.000119375417605358	0.00063695795069031	0
Blautia obeum	1.07280976557678e-05	0.000119375417605358	0.000650599775365434	0
Blautia producta	1.07280976557678e-05	0.000119375417605358	0.000398131070287069	0
Blautia schinkii	1.07280976557678e-05	0.000119375417605358	0.00101453359270649	0
Blautia sp. An249	1.78255406596895e-05	0.000119375417605358	0.000442193133499403	0
Blautia sp. An81	1.78255406596895e-05	0.000119375417605358	0.000136862055977041	0
Blautia wexlerae	1.78255406596895e-05	0.000119375417605358	0.000200530870507475	0
uncultured Blautia sp.	1.07280976557678e-05	0.000119375417605358	0.000531302569488909	0
Butyrivibrio fibrisolvens	1.78255406596895e-05	0.000119375417605358	0.000314266185397124	0
Butyrivibrio proteoclasticus	1.78255406596895e-05	0.000119375417605358	0.000169715328168118	0
Butyrivibrio sp. MC2013	1.78255406596895e-05	0.000119375417605358	0.000157125187119447	0
Coprococcus eutactus	1.78255406596895e-05	0.000119375417605358	0.00010162290447331	0
Dorea formicigenerans	1.78255406596895e-05	0.000119375417605358	0.000182020340904907	0
Dorea longicatena	1.07280976557678e-05	0.000119375417605358	0.000393132178617921	0
Eisenbergiella tayi	1.07280976557678e-05	0.000119375417605358	0.00106898669515983	0
Fusicatenibacter saccharivorans	1.78255406596895e-05	0.000119375417605358	0.00017851483766945	0
Hespellia stercorisuis	1.07280976557678e-05	0.000119375417605358	0.000183735881204193	0
[Clostridium] amygdalinum	1.78255406596895e-05	0.000119375417605358	0.000285523383860586	0
[Clostridium] bolteae	1.07280976557678e-05	0.000119375417605358	0.000494113453649044	0
[Clostridium] citroniae	1.07280976557678e-05	0.000119375417605358	0.000318192591234326	0
[Clostridium] clostridioforme	1.09183962889699e-05	0.000119375417605358	0.00398698493001921	0.000125250501002004
[Clostridium] fimetarium	1.07280976557678e-05	0.000119375417605358	0.000227303763185175	0
[Clostridium] lavalense	1.07280976557678e-05	0.000119375417605358	0.000282629465324269	0
[Clostridium] methoxybenzovorans	1.07280976557678e-05	0.000119375417605358	0.000593737443900308	0
[Clostridium] polysaccharolyticum	1.78255406596895e-05	0.000119375417605358	8.25952643780895e-05	0
[Clostridium] saccharolyticum	1.78255406596895e-05	0.000119375417605358	0.000164789825024147	0
[Clostridium] scindens	1.78255406596895e-05	0.000119375417605358	0.000252629360205046	0
[Clostridium] symbiosum	1.07280976557678e-05	0.000119375417605358	0.00100467581543163	0
[Desulfotomaculum] guttoideum	1.07280976557678e-05	0.000119375417605358	0.000125805191964489	0
Lachnoclostridium phytofermentans	1.07280976557678e-05	0.000119375417605358	0.00053625016225165	0
Lachnoclostridium sp. An131	1.07280976557678e-05	0.000119375417605358	0.000269821680135626	0
Lachnoclostridium sp. An14	1.07280976557678e-05	0.000119375417605358	0.000379323352218257	0
Lachnoclostridium sp. An169	1.07280976557678e-05	0.000119375417605358	0.000469847917408212	0
Lachnoclostridium sp. An76	1.78255406596895e-05	0.000119375417605358	0.000114565464219167	0
uncultured Lachnospira sp.	1.78255406596895e-05	0.000119375417605358	0.000118452439742692	0
Lachnotalea glycerini	1.07280976557678e-05	0.000119375417605358	0.000286189660809003	0
Marvinbryantia formatexigens	1.07280976557678e-05	0.000119375417605358	0.000896516900728028	0
Oribacterium sp. C9	1.07280976557678e-05	0.000119375417605358	0.000199115052294576	0
Oribacterium sp. oral taxon 078	1.07280976557678e-05	0.000119375417605358	0.000124078521161215	0
Robinsoniella peoriensis	1.07280976557678e-05	0.000119375417605358	0.000130221169992396	0
Roseburia sp. CAG:100	1.07280976557678e-05	0.000119375417605358	0.000173163666909687	0
Roseburia sp. CAG:182	1.07280976557678e-05	0.000119375417605358	0.000338769175708251	0
uncultured Roseburia sp.	1.78255406596895e-05	0.000119375417605358	0.00028845131012648	0
Roseburia faecis	1.07280976557678e-05	0.000119375417605358	0.000286232751259356	0
Roseburia hominis	1.07280976557678e-05	0.000119375417605358	0.000506045405618041	0
Roseburia intestinalis	1.07280976557678e-05	0.000119375417605358	0.00133971883977228	0
Roseburia inulinivorans	1.07280976557678e-05	0.000119375417605358	0.00055420017847817	0
Roseburia sp. 40_7	1.07280976557678e-05	0.000119375417605358	0.00034905280311545	0
Roseburia sp. 499	1.07280976557678e-05	0.000119375417605358	0.000545504651566128	0
Roseburia sp. 831b	1.78255406596895e-05	0.000119375417605358	0.000194916943366897	0
Roseburia sp. CAG:10041_57	1.07280976557678e-05	0.000119375417605358	0.000360695609559642	0
[Eubacterium] rectale	1.07280976557678e-05	0.000119375417605358	0.00288486736069493	0
Lachnospiraceae bacterium 10-1	1.11670575014123e-05	0.000119375417605358	0.013772243950389	0.000753544742685158
Lachnospiraceae bacterium 28-4	1.64553713500903e-05	0.000119375417605358	0.0116479828979177	0.000753735408722122
Lachnospiraceae bacterium 6_1_37FAA	1.78255406596895e-05	0.000119375417605358	0.000115610659674578	0
Lachnospiraceae bacterium 7_1_58FAA	1.07280976557678e-05	0.000119375417605358	0.00143543857872711	0
Lachnospiraceae bacterium A2	1.09183962889699e-05	0.000119375417605358	0.0150962649917245	0.000125250501002004
Lachnospiraceae bacterium A4	3.44916372438629e-07	0.000119375417605358	0.147647716042836	0.0064838751791527
Lachnospiraceae bacterium AB2028	1.78255406596895e-05	0.000119375417605358	0.000178247317554387	0
Lachnospiraceae bacterium COE1	1.10628996395667e-05	0.000119375417605358	0.0104089190620614	0.000399765916172787
Lachnospiraceae bacterium M18-1	1.10628996395667e-05	0.000119375417605358	0.00826055177305342	6.39022129873218e-05
Lachnospiraceae bacterium NC2004	1.07280976557678e-05	0.000119375417605358	0.000183026088160231	0
Lachnospiraceae bacterium P6B14	1.78255406596895e-05	0.000119375417605358	0.00014466284710034	0
Lachnospiraceae bacterium TWA4	1.07280976557678e-05	0.000119375417605358	0.00020480602321925	0
Lachnospiraceae bacterium V9D3004	1.07280976557678e-05	0.000119375417605358	0.000231520433603354	0
Lachnospiraceae bacterium XBB1006	1.78255406596895e-05	0.000119375417605358	0.000125254038156388	0
Lachnospiraceae bacterium XBB2008	1.07280976557678e-05	0.000119375417605358	0.000376843296715142	0
Lachnospiraceae bacterium YSD2013	1.78255406596895e-05	0.000119375417605358	0.000562991987959209	0
Oscillibacter sp. CAG:155	1.07280976557678e-05	0.000119375417605358	0.000709085494339078	0
Oscillibacter ruminantium	1.07280976557678e-05	0.000119375417605358	0.000524167928485004	0
Oscillibacter sp. 1-3	1.12790292596972e-05	0.000119375417605358	0.0379574058263674	0.000612893988108493
Oscillibacter sp. 57_20	1.78255406596895e-05	0.000119375417605358	0.00025821232660278	0
Oscillibacter sp. ER4	1.07280976557678e-05	0.000119375417605358	0.000146273070037039	0
Oscillibacter sp. PC13	1.78255406596895e-05	0.000119375417605358	0.000710244736258695	0
Oscillibacter valericigenes	1.78255406596895e-05	0.000119375417605358	0.000334206084453014	0
Desulfitobacterium hafniense	1.78255406596895e-05	0.000119375417605358	0.000171432545508401	0
Acetivibrio ethanolgignens	1.07280976557678e-05	0.000119375417605358	0.00107609559146735	0
Acutalibacter muris	1.78255406596895e-05	0.000119375417605358	0.000547700179486174	0
Anaeromassilibacillus sp. An200	1.07280976557678e-05	0.000119375417605358	0.000612752925704387	0
Anaerotruncus colihominis	1.07280976557678e-05	0.000119375417605358	0.00109274212077663	0
Anaerotruncus rubiinfantis	1.78255406596895e-05	0.000119375417605358	0.000228162804084977	0
Anaerotruncus sp. G3(2012)	1.11670575014123e-05	0.000119375417605358	0.010736581313126	0.000368038466028684
Anaerotruncus sp. CAG:390	1.78255406596895e-05	0.000119375417605358	8.23170908361278e-05	0
Drancourtella sp. An12	1.07280976557678e-05	0.000119375417605358	0.000199215209596101	0
Faecalibacterium sp. CAG:1138	1.78255406596895e-05	0.000119375417605358	0.000196597851097593	0
Neglecta timonensis	1.07280976557678e-05	0.000119375417605358	0.000939863667504134	0
[Clostridium] cellobioparum	1.07280976557678e-05	0.000119375417605358	0.000287353944766025	0
[Clostridium] methylpentosum	1.78255406596895e-05	0.000119375417605358	0.000297871415289488	0
[Eubacterium] siraeum	1.07280976557678e-05	0.000119375417605358	0.000187433793728975	0
Ruminococcus sp. CAG:624	1.78255406596895e-05	0.000119375417605358	0.000174008853109247	0
uncultured Ruminococcus sp.	1.07280976557678e-05	0.000119375417605358	0.00255791789692604	0
Ruminococcus albus	1.78255406596895e-05	0.000119375417605358	0.000594797805535882	0
Ruminococcus champanellensis	1.78255406596895e-05	0.000119375417605358	9.8880151905448e-05	0
Ruminococcus flavefaciens	1.07280976557678e-05	0.000119375417605358	0.000762700782348554	0
Ruminococcus gauvreauii	1.07280976557678e-05	0.000119375417605358	0.0003690937321082	0
Ruminococcus lactaris	1.78255406596895e-05	0.000119375417605358	9.71381976285133e-05	0
Ruminococcus sp. 37_24	1.07280976557678e-05	0.000119375417605358	0.00017795151129203	0
Ruminococcus sp. HUN007	1.78255406596895e-05	0.000119375417605358	0.000229206549622667	0
Ruthenibacterium lactatiformans	1.78255406596895e-05	0.000119375417605358	0.000230205193814302	0
Subdoligranulum variabile	1.07280976557678e-05	0.000119375417605358	0.000227036097161494	0
Ruminococcaceae bacterium D16	1.07280976557678e-05	0.000119375417605358	0.000417561065749217	0
Ruminococcaceae bacterium D5	1.78255406596895e-05	0.000119375417605358	0.000160135724630004	0
Ruminococcaceae bacterium P7	1.78255406596895e-05	0.000119375417605358	0.000216735123530756	0
uncultured Flavonifractor sp.	1.07280976557678e-05	0.000119375417605358	0.000875333556066679	0
Flavonifractor plautii	1.07280976557678e-05	0.000119375417605358	0.0012887243519333	0
Flavonifractor sp. An100	1.07280976557678e-05	0.000119375417605358	0.000374961774715891	0
Flavonifractor sp. An112	1.78255406596895e-05	0.000119375417605358	0.000133209443327676	0
Flavonifractor sp. An4	1.07280976557678e-05	0.000119375417605358	0.000288938661492989	0
Flavonifractor sp. An82	1.07280976557678e-05	0.000119375417605358	0.000439596298024636	0
Intestinimonas butyriciproducens	1.07280976557678e-05	0.000119375417605358	0.00121837558922772	0
Pseudoflavonifractor capillosus	1.07280976557678e-05	0.000119375417605358	0.000902191593138673	0
Pseudoflavonifractor sp. An184	1.07280976557678e-05	0.000119375417605358	0.000475246906069469	0
Pseudoflavonifractor sp. An85	1.07280976557678e-05	0.000119375417605358	0.000852987199437443	0
Clostridiales bacterium 1_7_47FAA	1.07280976557678e-05	0.000119375417605358	0.000204703290164628	0
Clostridiales bacterium 42_27	1.07280976557678e-05	0.000119375417605358	0.000242020850690683	0
Clostridiales bacterium 45_37	1.78255406596895e-05	0.000119375417605358	0.000147611459021283	0
Clostridiales bacterium 52_15	1.78255406596895e-05	0.000119375417605358	0.000199790192566856	0
Clostridiales bacterium 59_14	1.07280976557678e-05	0.000119375417605358	0.000317628904348215	0
Clostridiales bacterium CHKCI001	1.78255406596895e-05	0.000119375417605358	0.00021152651300655	0
Clostridiales bacterium NK3B98	1.07280976557678e-05	0.000119375417605358	0.00024489331974837	0
Clostridiales bacterium Nov_37_41	1.78255406596895e-05	0.000119375417605358	0.000210075063531343	0
Clostridiales bacterium VE202-06	1.78255406596895e-05	0.000119375417605358	0.000182937902242878	0
Clostridiales bacterium VE202-16	1.07280976557678e-05	0.000119375417605358	0.000350511076024921	0
Clostridiales bacterium VE202-28	1.07280976557678e-05	0.000119375417605358	0.000432839219642224	0
Mahella australiensis	1.78255406596895e-05	0.000119375417605358	8.1742677399077e-05	0
Firmicutes bacterium CAG:102	1.78255406596895e-05	0.000119375417605358	0.000100922926720443	0
Firmicutes bacterium CAG:103	1.78255406596895e-05	0.000119375417605358	0.000212852053389942	0
Firmicutes bacterium CAG:110	1.78255406596895e-05	0.000119375417605358	0.000533874517959506	0
Firmicutes bacterium CAG:114	1.07280976557678e-05	0.000119375417605358	0.000529507019653812	0
Firmicutes bacterium CAG:129	1.07280976557678e-05	0.000119375417605358	0.000305922990685112	0
Firmicutes bacterium CAG:449	1.07280976557678e-05	0.000119375417605358	0.000139348258829535	0
Firmicutes bacterium CAG:534	1.07280976557678e-05	0.000119375417605358	0.00142043765526109	0
Firmicutes bacterium CAG:646	1.78255406596895e-05	0.000119375417605358	0.000157308938059221	0
Firmicutes bacterium CAG:65	1.78255406596895e-05	0.000119375417605358	0.000114918767412404	0
Firmicutes bacterium CAG:882	1.07280976557678e-05	0.000119375417605358	0.000428139950298823	0
Firmicutes bacterium CAG:94	1.78255406596895e-05	0.000119375417605358	0.000175475815973548	0
Firmicutes bacterium CAG:95	1.07280976557678e-05	0.000119375417605358	0.000817554334002818	0
Acidaminococcus sp. CAG:917	1.78255406596895e-05	0.000119375417605358	0.000235773304742634	0
Firmicutes bacterium ASF500	1.12369342804391e-05	0.000119375417605358	0.0214460227467393	0.000457281573091429
Firmicutes bacterium CAG:176_63_11	1.78255406596895e-05	0.000119375417605358	0.000112658761057698	0
Firmicutes bacterium CAG:552_39_19	1.07280976557678e-05	0.000119375417605358	0.00064188245797429	0
Firmicutes bacterium CAG:65_45_313	1.07280976557678e-05	0.000119375417605358	0.000240620053878117	0
bacterium P201	1.07280976557678e-05	0.000119375417605358	0.00016937248707896	0
Dorea sp. 5-2	1.89213857502808e-05	0.000126319407049382	0.00917571007401853	0.000672174719070047
Bacteroides sp. CAG:927	1.9135531954275e-05	0.000127352313596308	0.0761163309140799	0.00645047376309066
Pseudoflavonifractor sp. Marseille-P3106	2.10940523459356e-05	0.000139952180115604	0.00431566132317704	0.000304136253041363
Bacteroides clarus	2.91490839870057e-05	0.000151986586336139	0.000135576511991974	0
Bacteroides fluxus	2.91490839870057e-05	0.000151986586336139	0.000102711242989873	0
Bacteroides ihuae	2.91490839870057e-05	0.000151986586336139	8.48626071100043e-05	0
Bacteroides luti	2.91490839870057e-05	0.000151986586336139	9.92701973509302e-05	0
Bacteroides massiliensis	2.91490839870057e-05	0.000151986586336139	0.000200709170564556	0
Bacteroides sp. An19	2.91490839870057e-05	0.000151986586336139	0.00015856769676428	0
Bacteroides sp. Marseille-P3108	2.91490839870057e-05	0.000151986586336139	7.79665925574019e-05	0
Bacteroides sp. CAG:189	2.91490839870057e-05	0.000151986586336139	0.000158520985846026	0
Bacteroides sp. CAG:545	2.91490839870057e-05	0.000151986586336139	0.000160552375920145	0
Bacteroides sp. CAG:702	2.91490839870057e-05	0.000151986586336139	0.000218697455617646	0
Butyricimonas sp. An62	2.91490839870057e-05	0.000151986586336139	0.000717414877932527	0
Porphyromonas cangingivalis	2.91490839870057e-05	0.000151986586336139	0.000124299287339725	0
Porphyromonas sp. COT-239 OH1446	2.91490839870057e-05	0.000151986586336139	8.02902630125039e-05	0
Tannerella sp. 6_1_58FAA_CT1	2.91490839870057e-05	0.000151986586336139	8.40029140124741e-05	0
Porphyromonadaceae bacterium CG2_30_38_12	2.91490839870057e-05	0.000151986586336139	7.25076218173597e-05	0
Prevotella sp. CAG:1320	2.91490839870057e-05	0.000151986586336139	0.000172274635832621	0
Prevotella sp. CAG:592	2.91490839870057e-05	0.000151986586336139	0.000112140762261021	0
Prevotella buccalis	2.91490839870057e-05	0.000151986586336139	0.000185084082943078	0
Prevotella oralis	2.91490839870057e-05	0.000151986586336139	0.000150408500941927	0
Prevotella sp. AG:487_50_53	2.91490839870057e-05	0.000151986586336139	0.000109342649390555	0
Prevotella sp. KH2C16	2.91490839870057e-05	0.000151986586336139	0.000123166848699284	0
Prevotella sp. oral taxon 317	2.91490839870057e-05	0.000151986586336139	8.34112899134657e-05	0
Prevotella sp. S7-1-8	2.91490839870057e-05	0.000151986586336139	5.48046454348577e-05	0
Prevotella timonensis	2.91490839870057e-05	0.000151986586336139	6.40779635416801e-05	0
Alistipes sp. Marseille-P2431	2.91490839870057e-05	0.000151986586336139	0.000205387825903765	0
Alistipes sp. CAG:831	2.91490839870057e-05	0.000151986586336139	0.000166269618157568	0
Bacteroidales bacterium 36-12	2.91490839870057e-05	0.000151986586336139	9.30994361931203e-05	0
Bacteroidales bacterium KHT7	2.91490839870057e-05	0.000151986586336139	0.000119748773895832	0
Gordonibacter pamelaeae	2.91490839870057e-05	0.000151986586336139	0.000104753379414392	0
Gordonibacter sp. Marseille-P3078	2.91490839870057e-05	0.000151986586336139	0.000102043777041431	0
Butyricicoccus desmolans	2.91490839870057e-05	0.000151986586336139	0.000115159490449996	0
Clostridium argentinense	2.91490839870057e-05	0.000151986586336139	8.04724707381968e-05	0
Clostridium sp. 7_3_54FAA	2.91490839870057e-05	0.000151986586336139	0.000152441772645081	0
Clostridium sp. CAG:62_40_43	2.91490839870057e-05	0.000151986586336139	9.04898798264207e-05	0
Clostridium sp. Marseille-P3244	2.91490839870057e-05	0.000151986586336139	0.00022468596386597	0
Clostridium sp. CAG:138	2.91490839870057e-05	0.000151986586336139	9.80215868718755e-05	0
Clostridium sp. CAG:230	2.91490839870057e-05	0.000151986586336139	0.000266903756570513	0
Clostridium sp. CAG:299	2.91490839870057e-05	0.000151986586336139	0.000149752183152909	0
Clostridium sp. CAG:590	2.91490839870057e-05	0.000151986586336139	0.000111335164572942	0
Clostridium sp. CAG:632	2.91490839870057e-05	0.000151986586336139	0.000262681997376593	0
[Eubacterium] cellulosolvens	2.91490839870057e-05	0.000151986586336139	0.000120428312132965	0
[Eubacterium] eligens	2.91490839870057e-05	0.000151986586336139	0.000147591580583286	0
[Eubacterium] hallii	2.91490839870057e-05	0.000151986586336139	0.000266838472486046	0
Eubacterium sp. CAG:115	2.91490839870057e-05	0.000151986586336139	0.000155088874692938	0
Eubacterium sp. CAG:180	2.91490839870057e-05	0.000151986586336139	9.15663088505082e-05	0
Eubacterium sp. CAG:38	2.91490839870057e-05	0.000151986586336139	0.000184035268247764	0
Anaerostipes caccae	2.91490839870057e-05	0.000151986586336139	0.00012667653047887	0
Blautia sp. SF-50	2.91490839870057e-05	0.000151986586336139	0.000146799968935703	0
Blautia sp. CAG:257	2.91490839870057e-05	0.000151986586336139	0.000103990047993077	0
[Clostridium] asparagiforme	2.91490839870057e-05	0.000151986586336139	0.000245516622525424	0
[Clostridium] indolis	2.91490839870057e-05	0.000151986586336139	0.000100877261595997	0
[Clostridium] populeti	2.91490839870057e-05	0.000151986586336139	0.000115828455922533	0
Lachnoclostridium sp. An298	2.91490839870057e-05	0.000151986586336139	0.000157192189011334	0
Lachnospira multipara	2.91490839870057e-05	0.000151986586336139	0.00012815293099528	0
Oribacterium sp. NK2B42	2.91490839870057e-05	0.000151986586336139	9.5255962489052e-05	0
Parasporobacterium paucivorans	2.91490839870057e-05	0.000151986586336139	0.000124109789418815	0
Lachnospiraceae bacterium	2.91490839870057e-05	0.000151986586336139	0.000141409424385525	0
Lachnospiraceae bacterium AC2028	2.91490839870057e-05	0.000151986586336139	0.000188769254686909	0
Lachnospiraceae bacterium AD3010	2.91490839870057e-05	0.000151986586336139	7.16762018775507e-05	0
Lachnospiraceae bacterium G11	2.91490839870057e-05	0.000151986586336139	0.000329737148854391	0
Acetanaerobacterium elongatum	2.91490839870057e-05	0.000151986586336139	0.000109742109292533	0
Anaeromassilibacillus senegalensis	2.91490839870057e-05	0.000151986586336139	8.35710234692368e-05	0
Anaerotruncus sp. CAG:528	2.91490839870057e-05	0.000151986586336139	0.000249651508431757	0
[Clostridium] viride	2.91490839870057e-05	0.000151986586336139	7.21236465369563e-05	0
Ruminiclostridium thermocellum	2.91490839870057e-05	0.000151986586336139	0.000121592043932743	0
Ruminococcus sp. CAG:353	2.91490839870057e-05	0.000151986586336139	0.000139930669224723	0
Ruminococcus bromii	2.91490839870057e-05	0.000151986586336139	0.000116139779779694	0
Ruminococcus sp. NK3A76	2.91490839870057e-05	0.000151986586336139	0.000109702302348768	0
Sporobacter termitidis	2.91490839870057e-05	0.000151986586336139	0.000102069457294462	0
Subdoligranulum sp. CAG:314	2.40053568474938e-05	0.000151986586336139	0.00026364983812955	1.4259639516313e-05
Ruminococcaceae bacterium cv2	2.91490839870057e-05	0.000151986586336139	9.85718481428018e-05	0
Clostridiales bacterium	2.91490839870057e-05	0.000151986586336139	9.17562050631358e-05	0
Clostridiales bacterium 36_14	2.91490839870057e-05	0.000151986586336139	0.000134412204110745	0
Clostridiales bacterium 41_12_two_minus	2.91490839870057e-05	0.000151986586336139	0.000154325563036821	0
Clostridiales bacterium GWF2_38_85	2.91490839870057e-05	0.000151986586336139	0.000121032601394396	0
Clostridiales bacterium KLE1615	2.91490839870057e-05	0.000151986586336139	0.000116102948240246	0
Clostridiales bacterium VE202-21	2.91490839870057e-05	0.000151986586336139	9.77903505116289e-05	0
Clostridiales bacterium VE202-27	2.91490839870057e-05	0.000151986586336139	0.00018532268820689	0
Firmicutes bacterium CAG:145	2.91490839870057e-05	0.000151986586336139	8.34707168318941e-05	0
Firmicutes bacterium CAG:170	2.72964395332077e-05	0.000151986586336139	0.000262912460360211	1.4259639516313e-05
Firmicutes bacterium CAG:424	2.91490839870057e-05	0.000151986586336139	0.000125671013054845	0
Firmicutes bacterium CAG:475	2.91490839870057e-05	0.000151986586336139	0.000881550105841738	0
Firmicutes bacterium CAG:555	2.91490839870057e-05	0.000151986586336139	7.01320466777464e-05	0
[Clostridium] cocleatum	2.91490839870057e-05	0.000151986586336139	0.000551189364069282	0
Holdemania massiliensis	2.91490839870057e-05	0.000151986586336139	7.54842340682717e-05	0
Erysipelotrichaceae bacterium 3_1_53	2.91490839870057e-05	0.000151986586336139	0.00012212993512254	0
Selenomonas ruminantium	2.91490839870057e-05	0.000151986586336139	0.000112963496980001	0
Firmicutes bacterium CAG_194_44_15	2.91490839870057e-05	0.000151986586336139	0.00022991864773255	0
Bacteroides caecimuris	3.18281877768843e-05	0.000165552928169571	0.0133168640262569	0.00162371635637513
Roseburia sp. CAG:303	3.25318270475992e-05	0.000168803160685242	0.000213944368273286	1.4259639516313e-05
Prevotella sp. CAG:279	3.99391999777995e-05	0.000206738419208754	0.00937101384545005	0.000657894736842105
Bacteroides acidifaciens	4.69166730831007e-05	0.000209027921865041	6.3176772125342e-05	0
Bacteroides plebeius	4.69166730831007e-05	0.000209027921865041	7.24836795789153e-05	0
Bacteroides propionicifaciens	4.69166730831007e-05	0.000209027921865041	6.81083060989863e-05	0
Bacteroides salanitronis	4.69166730831007e-05	0.000209027921865041	0.000182146684282886	0
Bacteroides sp. CAG:598	4.69166730831007e-05	0.000209027921865041	7.82499145976699e-05	0
Lentimicrobium saccharophilum	4.69166730831007e-05	0.000209027921865041	0.000133721573883462	0
Barnesiella intestinihominis	4.5268664398272e-05	0.000209027921865041	0.00222593482412821	0.000125250501002004
Dysgonomonas sp. BGC7	4.69166730831007e-05	0.000209027921865041	0.000108191008194226	0
Parabacteroides chartae	4.69166730831007e-05	0.000209027921865041	0.000108601316870653	0
Parabacteroides sp. D13	4.69166730831007e-05	0.000209027921865041	7.736430189903e-05	0
Parabacteroides sp. Marseille-P3160	4.69166730831007e-05	0.000209027921865041	0.000188507886076026	0
Prevotella conceptionensis	4.69166730831007e-05	0.000209027921865041	7.01102848556641e-05	0
Prevotella melaninogenica	4.69166730831007e-05	0.000209027921865041	7.94270098494062e-05	0
Prevotella salivae	4.69166730831007e-05	0.000209027921865041	7.26600525164549e-05	0
Prevotella sp. ne3005	4.69166730831007e-05	0.000209027921865041	9.06504028468598e-05	0
Prevotella sp. S7 MS 2	4.69166730831007e-05	0.000209027921865041	9.24352594537642e-05	0
Prevotella veroralis	4.69166730831007e-05	0.000209027921865041	7.72633819856098e-05	0
Alistipes sp. 58_9_plus	4.69166730831007e-05	0.000209027921865041	0.000134422539772108	0
Bacteroidales bacterium 6E	4.69166730831007e-05	0.000209027921865041	0.000199002265826258	0
Bacteroidales bacterium WCE2008	4.69166730831007e-05	0.000209027921865041	7.54812845250267e-05	0
Sphingobacterium sp. CZ-UAM	4.69166730831007e-05	0.000209027921865041	9.76966139609231e-05	0
Sutterella sp. CAG:397	4.69166730831007e-05	0.000209027921865041	8.88464852343336e-05	0
Proteobacteria bacterium CAG:139	4.69166730831007e-05	0.000209027921865041	0.000374515930388799	0
Denitrobacterium detoxificans	4.69166730831007e-05	0.000209027921865041	9.66197275391056e-05	0
Streptococcus pneumoniae	4.69166730831007e-05	0.000209027921865041	6.16094795199528e-05	0
Beduini massiliensis	4.69166730831007e-05	0.000209027921865041	6.84607916449618e-05	0
Clostridium acetireducens	4.69166730831007e-05	0.000209027921865041	0.000574754827868537	0
Clostridium sp. 12(A)	4.69166730831007e-05	0.000209027921865041	5.88869533137761e-05	0
Clostridium sp. BR31	4.69166730831007e-05	0.000209027921865041	9.37738169380236e-05	0
Clostridium sp. L2-50	4.69166730831007e-05	0.000209027921865041	4.57635898579949e-05	0
Clostridium sp. SK-Y3	4.69166730831007e-05	0.000209027921865041	4.81406787767809e-05	0
Clostridium sp. CAG:127	4.69166730831007e-05	0.000209027921865041	9.0189953781475e-05	0
Clostridium sp. CAG:226	4.69166730831007e-05	0.000209027921865041	7.90979858246822e-05	0
Eubacterium sp. CAG:274	4.69166730831007e-05	0.000209027921865041	0.000105328934997489	0
Butyrivibrio sp. AC2005	4.69166730831007e-05	0.000209027921865041	8.01560105713003e-05	0
Butyrivibrio sp. YAB3001	4.69166730831007e-05	0.000209027921865041	0.00012947739568608	0
Coprococcus catus	4.69166730831007e-05	0.000209027921865041	8.78825320769006e-05	0
Coprococcus sp. HPP0074	4.69166730831007e-05	0.000209027921865041	9.20721471217653e-05	0
Lachnoanaerobaculum saburreum	4.69166730831007e-05	0.000209027921865041	0.000103051224432587	0
[Eubacterium] contortum	4.69166730831007e-05	0.000209027921865041	0.000109718995352515	0
Niameybacter massiliensis	4.69166730831007e-05	0.000209027921865041	8.08163554936547e-05	0
Robinsoniella sp. RHS	4.69166730831007e-05	0.000209027921865041	7.96684556021518e-05	0
Roseburia sp. CAG:197	4.69166730831007e-05	0.000209027921865041	8.35799073855374e-05	0
Lachnospiraceae bacterium 3-2	4.07363919421049e-05	0.000209027921865041	0.0106617308824309	0.00108728149088547
Lachnospiraceae bacterium AC2014	4.69166730831007e-05	0.000209027921865041	0.00011136423836134	0
Lachnospiraceae bacterium C6A11	4.69166730831007e-05	0.000209027921865041	0.000229321586985866	0
Lachnospiraceae bacterium MC2017	4.69166730831007e-05	0.000209027921865041	7.17437485700399e-05	0
Lachnospiraceae bacterium ND2006	4.69166730831007e-05	0.000209027921865041	5.72388233655611e-05	0
Lachnospiraceae bacterium P6A3	4.69166730831007e-05	0.000209027921865041	8.06585191912459e-05	0
Oscillibacter sp. CAG:241	4.69166730831007e-05	0.000209027921865041	0.00010008166376811	0
Anaerofilum sp. An201	4.69166730831007e-05	0.000209027921865041	0.000129284992461932	0
uncultured Anaerotruncus sp.	4.69166730831007e-05	0.000209027921865041	8.07104667640274e-05	0
Gemmiger sp. An50	4.69166730831007e-05	0.000209027921865041	7.65567101617085e-05	0
Hydrogenoanaerobacterium saccharovorans	4.69166730831007e-05	0.000209027921865041	8.64632836962283e-05	0
Ruminococcus sp. CAG:403	4.69166730831007e-05	0.000209027921865041	7.13657943544586e-05	0
Ruminococcaceae bacterium FB2012	4.69166730831007e-05	0.000209027921865041	7.92041428473181e-05	0
[Bacteroides] pectinophilus	4.69166730831007e-05	0.000209027921865041	8.63105926128574e-05	0
Clostridiales bacterium 41_21_two_genomes	4.69166730831007e-05	0.000209027921865041	0.000119135162660899	0
Clostridia bacterium BRH_c25	4.69166730831007e-05	0.000209027921865041	7.32487088983841e-05	0
Firmicutes bacterium CAG:313	4.69166730831007e-05	0.000209027921865041	8.73852657062064e-05	0
Firmicutes bacterium CAG:83	4.69166730831007e-05	0.000209027921865041	0.000112374054748209	0
[Clostridium] innocuum	4.69166730831007e-05	0.000209027921865041	6.6915876689446e-05	0
Faecalibaculum rodentium	4.69166730831007e-05	0.000209027921865041	0.000107863587608293	0
Dialister sp. CAG:588	4.69166730831007e-05	0.000209027921865041	8.81972475447584e-05	0
Firmicutes bacterium CAG:129_59_24	4.69166730831007e-05	0.000209027921865041	6.92649318069422e-05	0
Firmicutes bacterium CAG:137_57_8	4.69166730831007e-05	0.000209027921865041	9.72570083392816e-05	0
Firmicutes bacterium CAG:24053_14	4.69166730831007e-05	0.000209027921865041	8.1426211554168e-05	0
Lachnoclostridium sp. An138	5.37356024493079e-05	0.00023891161005989	0.000285483164773267	1.4259639516313e-05
Eubacterium sp. CAG:192	6.55989324310853e-05	0.000290451471487223	0.00114158046169172	9.92851469420175e-05
Firmicutes bacterium CAG:124	6.55989324310853e-05	0.000290451471487223	0.000653406185033678	6.0723828030119e-05
Bacteroides intestinalis	7.43417375141402e-05	0.000293396581018053	5.4572440395533e-05	0
Prevotella jejuni	7.43417375141402e-05	0.000293396581018053	8.37162265725975e-05	0
Prevotella sp. F0091	7.43417375141402e-05	0.000293396581018053	6.17942256380019e-05	0
Prevotella sp. MSX73	7.43417375141402e-05	0.000293396581018053	6.66806977952582e-05	0
Alistipes putredinis	7.43417375141402e-05	0.000293396581018053	6.78432026560662e-05	0
Mucinivorans hirudinis	7.43417375141402e-05	0.000293396581018053	7.86500889515958e-05	0
Bacteroidales bacterium 43_8	7.43417375141402e-05	0.000293396581018053	7.45998306273366e-05	0
Bacteroidia bacterium 43-41	7.43417375141402e-05	0.000293396581018053	6.4038502324986e-05	0
Pedobacter sp. PACM 27299	7.43417375141402e-05	0.000293396581018053	7.11737066962463e-05	0
Magnetospirillum gryphiswaldense	7.43417375141402e-05	0.000293396581018053	0.000174417039024626	0
Slackia piriformis	7.43417375141402e-05	0.000293396581018053	4.70596272919113e-05	0
Lactobacillus sakei	7.43417375141402e-05	0.000293396581018053	7.6927313452538e-05	0
Catabacter hongkongensis	7.43417375141402e-05	0.000293396581018053	5.77423047602336e-05	0
Clostridium celatum	7.43417375141402e-05	0.000293396581018053	0.000343860628770079	0
Clostridium perfringens	7.43417375141402e-05	0.000293396581018053	9.81694999978655e-05	0
Clostridium sp. BL8	7.43417375141402e-05	0.000293396581018053	8.78849663446462e-05	0
Clostridium sp. C105KSO13	7.43417375141402e-05	0.000293396581018053	9.58909877408421e-05	0
Clostridium sp. M62/1	7.43417375141402e-05	0.000293396581018053	6.4611088518395e-05	0
Clostridium sp. Marseille-P2538	7.43417375141402e-05	0.000293396581018053	5.44831159633837e-05	0
Clostridium sp. SY8519	7.43417375141402e-05	0.000293396581018053	6.39807438130426e-05	0
Clostridium sp. W14A	7.43417375141402e-05	0.000293396581018053	7.17692870690496e-05	0
Clostridium sp. CAG:43	7.43417375141402e-05	0.000293396581018053	0.000147597473371584	0
Acetobacterium dehalogenans	7.43417375141402e-05	0.000293396581018053	0.000109633156472209	0
Eubacterium sp. CAG:786	7.43417375141402e-05	0.000293396581018053	0.000117922461029405	0
Eubacterium ruminantium	7.43417375141402e-05	0.000293396581018053	7.28408353502437e-05	0
Eubacterium sp. 68-3-10	7.43417375141402e-05	0.000293396581018053	6.72123757364259e-05	0
Eubacterium sp. An11	7.43417375141402e-05	0.000293396581018053	7.77335060607919e-05	0
Eubacteriaceae bacterium CHKCI004	7.43417375141402e-05	0.000293396581018053	6.8703244050191e-05	0
Butyrivibrio crossotus	7.43417375141402e-05	0.000293396581018053	9.45452356250182e-05	0
Catonella morbi	7.43417375141402e-05	0.000293396581018053	0.000101937281876175	0
Coprococcus comes	7.43417375141402e-05	0.000293396581018053	8.41707323282882e-05	0
Dorea sp. D27	7.43417375141402e-05	0.000293396581018053	6.54861776476921e-05	0
Dorea sp. CAG:317	7.43417375141402e-05	0.000293396581018053	0.000101891010468363	0
[Clostridium] aminophilum	7.43417375141402e-05	0.000293396581018053	6.53765828362446e-05	0
[Clostridium] hylemonae	7.43417375141402e-05	0.000293396581018053	7.3959646008889e-05	0
Lachnoclostridium sp. YL32	7.43417375141402e-05	0.000293396581018053	8.12741624183527e-05	0
Pseudobutyrivibrio xylanivorans	7.43417375141402e-05	0.000293396581018053	8.94044570810315e-05	0
[Clostridium] lactatifermentans	7.43417375141402e-05	0.000293396581018053	6.23575171245359e-05	0
Tyzzerella sp. An114	7.43417375141402e-05	0.000293396581018053	5.48118018609245e-05	0
Lachnospiraceae bacterium FE2018	7.43417375141402e-05	0.000293396581018053	7.49317350955577e-05	0
Lachnospiraceae bacterium G41	7.43417375141402e-05	0.000293396581018053	7.73498863867817e-05	0
Lachnospiraceae bacterium NK3A20	7.43417375141402e-05	0.000293396581018053	7.07409238393915e-05	0
Oscillibacter sp. CAG:241_62_21	7.43417375141402e-05	0.000293396581018053	6.7722455520119e-05	0
Anaeromassilibacillus sp. An250	7.43417375141402e-05	0.000293396581018053	6.27452040793386e-05	0
Drancourtella sp. An57	7.43417375141402e-05	0.000293396581018053	7.17566918774629e-05	0
Massilimaliae massiliensis	7.43417375141402e-05	0.000293396581018053	0.000102907172411867	0
Phocea massiliensis	7.43417375141402e-05	0.000293396581018053	6.65375728041944e-05	0
Provencibacterium massiliense	7.43417375141402e-05	0.000293396581018053	0.000137228414999039	0
Pseudobacteroides cellulosolvens	7.43417375141402e-05	0.000293396581018053	6.69993827729448e-05	0
[Clostridium] leptum	7.43417375141402e-05	0.000293396581018053	7.02209661271001e-05	0
Ruminococcus callidus	7.43417375141402e-05	0.000293396581018053	8.25033904763165e-05	0
Subdoligranulum sp. 4_3_54A2FAA	7.43417375141402e-05	0.000293396581018053	6.92476025815053e-05	0
Flavonifractor sp. An135	7.43417375141402e-05	0.000293396581018053	6.52436170198494e-05	0
Intestinimonas massiliensis	7.43417375141402e-05	0.000293396581018053	6.17325171537913e-05	0
Pseudoflavonifractor sp. An176	7.43417375141402e-05	0.000293396581018053	5.71216514278221e-05	0
Clostridiales bacterium CHKCI006	7.43417375141402e-05	0.000293396581018053	7.536666787348e-05	0
Firmicutes bacterium CAG:272	7.43417375141402e-05	0.000293396581018053	0.000113662548470351	0
Firmicutes bacterium CAG:56	7.43417375141402e-05	0.000293396581018053	0.000117806408512367	0
Firmicutes bacterium CAG:791	7.43417375141402e-05	0.000293396581018053	3.7705846915496e-05	0
uncultured bacterium Contig1522a	0.000115996890831637	0.00040751038861016	0.000106225905866628	0
uncultured bacterium fosmid pJB71G8	0.000115996890831637	0.00040751038861016	5.55235253944873e-05	0
Bacteroides sp. 14(A)	0.000115996890831637	0.00040751038861016	5.30922128848017e-05	0
Bacteroides sp. D22	0.000115996890831637	0.00040751038861016	6.84943966372376e-05	0
Bacteroides sp. Marseille-P3166	0.000115996890831637	0.00040751038861016	5.10351629310919e-05	0
Bacteroides sp. CAG:661	0.000115996890831637	0.00040751038861016	6.15641207255775e-05	0
Bacteroides uniformis CAG:3	0.000115996890831637	0.00040751038861016	4.54315839722693e-05	0
Porphyromonas endodontalis	0.000115996890831637	0.00040751038861016	6.38868648559563e-05	0
Tannerella sp. CAG:51	0.000115996890831637	0.00040751038861016	7.51691330072721e-05	0
Porphyromonadaceae bacterium FC4	0.000115996890831637	0.00040751038861016	6.94117488411273e-05	0
Porphyromonadaceae bacterium H1	0.000115996890831637	0.00040751038861016	5.3428281103175e-05	0
Alloprevotella tannerae	0.000115996890831637	0.00040751038861016	4.97611245498427e-05	0
Paraprevotella clara	0.000115996890831637	0.00040751038861016	6.44779748887373e-05	0
Prevotella sp. CAG:386	0.000115996890831637	0.00040751038861016	4.54835176696399e-05	0
Prevotella bergensis	0.000115996890831637	0.00040751038861016	5.77131371171665e-05	0
Prevotella denticola	0.000115996890831637	0.00040751038861016	6.51702416407599e-05	0
Prevotella sp. 109	0.000115996890831637	0.00040751038861016	7.15756950781361e-05	0
Prevotella sp. HJM029	0.000115996890831637	0.00040751038861016	5.54129600787873e-05	0
Prevotellaceae bacterium Marseille-P2826	0.000115996890831637	0.00040751038861016	6.99226038111511e-05	0
Alistipes ihumii	0.000115996890831637	0.00040751038861016	8.16203023595249e-05	0
Alistipes indistinctus	0.000115996890831637	0.00040751038861016	5.25434195881339e-05	0
Rikenella microfusus	0.000115996890831637	0.00040751038861016	7.02775068991387e-05	0
Bacteroidales bacterium 55_9	0.000115996890831637	0.00040751038861016	7.81109883681273e-05	0
Hymenobacter sp. APR13	0.000115996890831637	0.00040751038861016	5.42828558340889e-05	0
Elizabethkingia miricola	0.000115996890831637	0.00040751038861016	6.5112176432937e-05	0
Geobacter uraniireducens	0.000115996890831637	0.00040751038861016	6.07588503970086e-05	0
Treponema denticola	0.000115996890831637	0.00040751038861016	6.06608735890432e-05	0
Cloacibacillus sp. An23	0.000115996890831637	0.00040751038861016	5.51218876636327e-05	0
Senegalimassilia anaerobia	0.000115996890831637	0.00040751038861016	9.73838989637304e-05	0
Paenibacillus sp. VT-16-81	0.000115996890831637	0.00040751038861016	0.000191268756261191	0
Lactobacillus intestinalis	0.000115996890831637	0.00040751038861016	8.95353361281298e-05	0
Clostridium disporicum	0.000115996890831637	0.00040751038861016	0.000141253472833697	0
Clostridium magnum	0.000115996890831637	0.00040751038861016	0.000120221601611031	0
Clostridium sp. CL-6	0.000115996890831637	0.00040751038861016	5.31444536367478e-05	0
Clostridium sp. DMHC 10	0.000115996890831637	0.00040751038861016	7.37003689218085e-05	0
Clostridium sp. SCN 57-10	0.000115996890831637	0.00040751038861016	6.29635655238678e-05	0
Clostridium sp. CAG:452	0.000115996890831637	0.00040751038861016	9.58990704240076e-05	0
Eubacterium rectale CAG:36	0.000115996890831637	0.00040751038861016	6.00874127840043e-05	0
Eubacterium coprostanoligenes	0.000115996890831637	0.00040751038861016	4.6885591156649e-05	0
Eubacterium limosum	0.000115996890831637	0.00040751038861016	8.05587453124426e-05	0
Eubacterium sp. ER2	0.000115996890831637	0.00040751038861016	3.93653120509581e-05	0
Eubacteriaceae bacterium CHKCI005	0.000115996890831637	0.00040751038861016	7.32198996929173e-05	0
Anaerostipes sp. 494a	0.000115996890831637	0.00040751038861016	4.91051877312474e-05	0
Butyrivibrio hungatei	0.000115996890831637	0.00040751038861016	4.41283787111159e-05	0
Butyrivibrio sp. CAG:318	0.000115996890831637	0.00040751038861016	6.19457053774932e-05	0
[Eubacterium] fissicatena	0.000115996890831637	0.00040751038861016	6.1618255197211e-05	0
Lachnoclostridium phocaeense	0.000115996890831637	0.00040751038861016	5.64220408797227e-05	0
Roseburia intestinalis CAG:13	0.000115996890831637	0.00040751038861016	0.000116804113574823	0
Lachnospiraceae bacterium 3_1_46FAA	0.000115996890831637	0.00040751038861016	8.825738610517e-05	0
Lachnospiraceae bacterium NE2001	0.000115996890831637	0.00040751038861016	5.22913072130162e-05	0
Lachnospiraceae bacterium NK4A179	0.000115996890831637	0.00040751038861016	4.68622757233627e-05	0
Lachnospiraceae bacterium NLAE-zl-G231	0.000115996890831637	0.00040751038861016	7.72478157596275e-05	0
Lachnospiraceae bacterium TF01-11	0.000115996890831637	0.00040751038861016	6.57273959781554e-05	0
Candidatus Soleaferrea massiliensis	0.000115996890831637	0.00040751038861016	4.52767723661525e-05	0
[Clostridium] sporosphaeroides	0.000115996890831637	0.00040751038861016	4.86456534813998e-05	0
Ruminococcus sp. CAG:330	0.000115996890831637	0.00040751038861016	7.07136382020508e-05	0
Ruminococcus sp. CAG:579	0.000115996890831637	0.00040751038861016	9.98869877921533e-05	0
Ruminococcus sp. CAG:108-related_41_35	0.000115996890831637	0.00040751038861016	4.816475599552e-05	0
Ruminococcaceae bacterium Marseille-P2935	0.000115996890831637	0.00040751038861016	6.57861286210964e-05	0
Ruminococcaceae bacterium YRB3002	0.000115996890831637	0.00040751038861016	5.76806202747021e-05	0
Pseudoflavonifractor sp. An187	0.000115996890831637	0.00040751038861016	6.65456620988184e-05	0
Pseudoflavonifractor sp. An44	0.000115996890831637	0.00040751038861016	5.57995726077726e-05	0
Firmicutes bacterium CAG:345	0.000115996890831637	0.00040751038861016	7.95241147037529e-05	0
Coprobacillus sp. CAG:826	0.000115996890831637	0.00040751038861016	8.8195450176076e-05	0
Dielma fastidiosa	0.000115996890831637	0.00040751038861016	5.87963495103825e-05	0
Erysipelotrichaceae bacterium NK3D112	0.000115996890831637	0.00040751038861016	8.9711461843471e-05	0
Megasphaera cerevisiae	0.000115996890831637	0.00040751038861016	7.21973615162387e-05	0
Lactobacillus gasseri	0.000119789947192398	0.000419460550381225	0.00248986298430941	0.000304136253041363
Clostridium sp. CAG:510	0.000119789947192398	0.000419460550381225	0.00228960460574765	0.000300480769230769
Lactobacillus johnsonii	0.000138602728062394	0.000484544284237701	0.0276378850305471	0.00600386092517692
Lachnospiraceae bacterium 3-1	0.000153070085108102	0.000534249499001078	0.00514872164784674	0.000806822457255131
Bacteroides cellulosilyticus	0.000178275550697732	0.000582384916379939	6.55844149132932e-05	0
Bacteroides coprosuis	0.000178275550697732	0.000582384916379939	4.72774255172666e-05	0
Bacteroides sp. 3_1_23	0.000178275550697732	0.000582384916379939	8.44797538618085e-05	0
Mediterranea massiliensis	0.000178275550697732	0.000582384916379939	6.7990517014452e-05	0
Dysgonomonas sp. HGC4	0.000178275550697732	0.000582384916379939	7.22461872867713e-05	0
Paludibacter jiangxiensis	0.000178275550697732	0.000582384916379939	5.61058274301045e-05	0
Parabacteroides sp. CAG:409	0.000178275550697732	0.000582384916379939	5.93378180703512e-05	0
Porphyromonas macacae	0.000178275550697732	0.000582384916379939	5.28982557683179e-05	0
Prevotella micans	0.000178275550697732	0.000582384916379939	4.11435782765453e-05	0
Prevotella sp. HUN102	0.000178275550697732	0.000582384916379939	6.79248869656632e-05	0
Prevotella sp. P4-65	0.000178275550697732	0.000582384916379939	7.13456536233377e-05	0
Prevotella sp. P5-125	0.000178275550697732	0.000582384916379939	4.43629380929695e-05	0
Dokdonia pacifica	0.000178275550697732	0.000582384916379939	4.80134083235365e-05	0
Fusobacterium sp. HMSC073F01	0.000178275550697732	0.000582384916379939	6.15666033110612e-05	0
Treponema primitia	0.000178275550697732	0.000582384916379939	5.86470027363055e-05	0
Collinsella aerofaciens	0.000178275550697732	0.000582384916379939	6.93420731884074e-05	0
Paenibacillus polymyxa	0.000178275550697732	0.000582384916379939	3.38743025075239e-05	0
Paenibacillus sp. LC231	0.000178275550697732	0.000582384916379939	5.87229818654056e-05	0
Christensenella sp. AF73-05CM02	0.000178275550697732	0.000582384916379939	4.47898761206483e-05	0
Clostridium beijerinckii	0.000178275550697732	0.000582384916379939	7.88861236357488e-05	0
Clostridium hathewayi CAG:224	0.000178275550697732	0.000582384916379939	4.47845502914533e-05	0
Clostridium sp. CAG:221	0.000178275550697732	0.000582384916379939	5.12020739515618e-05	0
Clostridium sp. CAG:571	0.000178275550697732	0.000582384916379939	7.4605507099675e-05	0
Clostridium sp. CAG:964	0.000178275550697732	0.000582384916379939	4.36416026949788e-05	0
Anaerofustis stercorihominis	0.000178275550697732	0.000582384916379939	5.75480945821584e-05	0
Eubacterium siraeum CAG:80	0.000178275550697732	0.000582384916379939	2.87436535371379e-05	0
Eubacterium sp. CAG:841	0.000178275550697732	0.000582384916379939	5.62149244722397e-05	0
Anaerostipes sp. 992a	0.000178275550697732	0.000582384916379939	8.03374449310202e-05	0
Blautia sp. Marseille-P3201T	0.000178275550697732	0.000582384916379939	4.17810346837345e-05	0
Butyrivibrio sp. AE2015	0.000178275550697732	0.000582384916379939	5.4403815728973e-05	0
Butyrivibrio sp. INlla21	0.000178275550697732	0.000582384916379939	6.13108360843772e-05	0
Butyrivibrio sp. MC2021	0.000178275550697732	0.000582384916379939	3.62515335468737e-05	0
Herbinix luporum	0.000178275550697732	0.000582384916379939	5.2227496925523e-05	0
Syntrophobotulus glycolicus	0.000178275550697732	0.000582384916379939	4.54650085329987e-05	0
Anaeromassilibacillus sp. An172	0.000178275550697732	0.000582384916379939	6.04444999480031e-05	0
Flavonifractor sp. An91	0.000178275550697732	0.000582384916379939	8.4490294652089e-05	0
Clostridia bacterium UC5.1-2H11	0.000178275550697732	0.000582384916379939	4.54282807670946e-05	0
Firmicutes bacterium CAG:176	0.000178275550697732	0.000582384916379939	6.22884442165703e-05	0
Merdibacter massiliensis	0.000178275550697732	0.000582384916379939	4.59966723256415e-05	0
Mesoplasma florum	0.000178275550697732	0.000582384916379939	4.8413111120895e-05	0
Mycoplasma sp. CAG:776	0.000178275550697732	0.000582384916379939	0.000133793468760728	0
bacterium MS4	0.000178275550697732	0.000582384916379939	6.41309982441309e-05	0
Flavonifractor sp. An10	0.000191150831252139	0.00062349502492136	0.000374730512979385	4.96425734710087e-05
Lachnoclostridium sp. An196	0.000242561843873611	0.000789984850184117	0.00445774221948554	0.000668709901296418
Bacteroides coprophilus	0.000269965668329641	0.000836035299465927	6.07025389370867e-05	0
Bacteroides sp. 4_3_47FAA	0.000269965668329641	0.000836035299465927	4.55869262039647e-05	0
Parabacteroides sp. YL27	0.000269965668329641	0.000836035299465927	7.49929339763643e-05	0
Prevotella corporis	0.000269965668329641	0.000836035299465927	5.3095154873025e-05	0
Prevotella oulorum	0.000269965668329641	0.000836035299465927	4.47670990046099e-05	0
Alistipes putredinis CAG:67	0.000269965668329641	0.000836035299465927	7.23290070748183e-05	0
Alistipes sp. CAG:157	0.000269965668329641	0.000836035299465927	5.55651010576638e-05	0
Bacteroidetes bacterium GWA2_31_9b	0.000269965668329641	0.000836035299465927	4.08101499418903e-05	0
Sphaerochaeta globosa	0.000269965668329641	0.000836035299465927	4.98447897364518e-05	0
Anaerolineaceae bacterium oral taxon 439	0.000269965668329641	0.000836035299465927	5.695340434559e-05	0
Bacillus sp. URHB0009	0.000269965668329641	0.000836035299465927	5.02254344839564e-05	0
Staphylococcus sp. CAG:324	0.000269965668329641	0.000836035299465927	3.15536139138352e-05	0
Enterococcus durans	0.000269965668329641	0.000836035299465927	0.000136552126855464	0
Clostridium oryzae	0.000269965668329641	0.000836035299465927	3.8754834076058e-05	0
Clostridium sp. ASBs410	0.000269965668329641	0.000836035299465927	5.0243724039904e-05	0
Clostridium sp. CAG:307_30_263	0.000269965668329641	0.000836035299465927	3.99877349672675e-05	0
Clostridium sp. CAG:413	0.000269965668329641	0.000836035299465927	5.12746212489439e-05	0
Clostridium sp. CAG:448	0.000269965668329641	0.000836035299465927	7.18329289145831e-05	0
Clostridium sp. CAG:568	0.000269965668329641	0.000836035299465927	4.98542962227825e-05	0
Proteiniclasticum ruminis	0.000269965668329641	0.000836035299465927	3.96693343173958e-05	0
Eubacterium ramulus	0.000269965668329641	0.000836035299465927	6.21378575659281e-05	0
Blautia hydrogenotrophica	0.000269965668329641	0.000836035299465927	4.79514030594074e-05	0
Blautia sp. CAG:237	0.000269965668329641	0.000836035299465927	5.64734558569706e-05	0
Butyrivibrio sp. MB2005	0.000269965668329641	0.000836035299465927	3.92162896392387e-05	0
[Clostridium] glycyrrhizinilyticum	0.000269965668329641	0.000836035299465927	4.39713343002356e-05	0
Lachnoclostridium sp. An181	0.000269965668329641	0.000836035299465927	6.98792962511494e-05	0
Lachnospiraceae bacterium AC3007	0.000269965668329641	0.000836035299465927	4.86808701761421e-05	0
Lachnospiraceae bacterium XPB1003	0.000269965668329641	0.000836035299465927	4.00401924093682e-05	0
[Clostridium] cellulosi	0.000269965668329641	0.000836035299465927	3.36237834559203e-05	0
Clostridiales bacterium VE202-15	0.000269965668329641	0.000836035299465927	5.38706838715381e-05	0
Thermoanaerobacterium thermosaccharolyticum	0.000269965668329641	0.000836035299465927	7.34901513849433e-05	0
Firmicutes bacterium CAG:238	0.000269965668329641	0.000836035299465927	5.29477027609751e-05	0
Candidatus Stoquefichus massiliensis	0.000269965668329641	0.000836035299465927	4.62089251522587e-05	0
Anaerococcus tetradius	0.000269965668329641	0.000836035299465927	4.44913519497734e-05	0
Firmicutes bacterium CAG:582	0.000322587427917272	0.000997553907686455	0.000563848322985187	1.4259639516313e-05
Exiguobacterium oxidotolerans	0.000339055508848728	0.00104696823553721	3.96122246549183e-05	0.00598181853098683
Bacteroides caccae	0.000402948364968086	0.00116691668395487	3.7737840447537e-05	0
Bacteroides sp. An279	0.000402948364968086	0.00116691668395487	3.76882499859867e-05	0
uncultured Dysgonomonas sp.	0.000402948364968086	0.00116691668395487	4.23203740670766e-05	0
Prevotella sp. CAG:487	0.000402948364968086	0.00116691668395487	5.61894945426172e-05	0
Prevotella sp. FD3004	0.000402948364968086	0.00116691668395487	5.73068290664646e-05	0
Prevotella sp. khp7	0.000402948364968086	0.00116691668395487	8.50462749233804e-05	0
Prevotella sp. P5-60	0.000402948364968086	0.00116691668395487	4.90999390252131e-05	0
Alistipes timonensis	0.000402948364968086	0.00116691668395487	4.71118160722005e-05	0
Bacteroidales bacterium 43_36	0.000383481063337485	0.00116691668395487	0.00816823551757581	0.00166612382513458
Bacteroidales bacterium 45-6	0.000402948364968086	0.00116691668395487	5.34878258488528e-05	0
Lacinutrix sp. 5H-3-7-4	0.000402948364968086	0.00116691668395487	6.87654281302292e-05	0
Tamlana nanhaiensis	0.000402948364968086	0.00116691668395487	4.24442891901201e-05	0
Bacteroidetes bacterium GWF2_40_14	0.000402948364968086	0.00116691668395487	3.35111720973029e-05	0
Fibrobacter sp. UWH1	0.000402948364968086	0.00116691668395487	5.56730733670624e-05	0
uncultured Saccharophagus sp.	0.000402948364968086	0.00116691668395487	0.000170861703118792	0
Sphaerochaeta coccoides	0.000402948364968086	0.00116691668395487	4.4786118104437e-05	0
Treponema socranskii	0.000402948364968086	0.00116691668395487	3.44453459678381e-05	0
Olsenella sp. oral taxon 807	0.000402948364968086	0.00116691668395487	2.80612658913996e-05	0
Christensenella timonensis	0.000402948364968086	0.00116691668395487	4.11787207313507e-05	0
Clostridium bornimense	0.000402948364968086	0.00116691668395487	5.2063931721111e-05	0
Clostridium sp. D5	0.000402948364968086	0.00116691668395487	4.40987927831749e-05	0
Clostridium sp. CAG:288	0.000402948364968086	0.00116691668395487	4.08384583159234e-05	0
Clostridium sp. CAG:343	0.000402948364968086	0.00116691668395487	6.29266196980453e-05	0
Clostridium sp. CAG:75	0.000402948364968086	0.00116691668395487	3.16255108388829e-05	0
Clostridium sp. CAG:798	0.000402948364968086	0.00116691668395487	4.28271058393558e-05	0
Blautia hydrogenotrophica CAG:147	0.000402948364968086	0.00116691668395487	4.0532202658542e-05	0
Butyrivibrio sp. AE2032	0.000402948364968086	0.00116691668395487	4.63545746156232e-05	0
Butyrivibrio sp. M55	0.000402948364968086	0.00116691668395487	3.32855552722164e-05	0
Coprococcus sp. HPP0048	0.000402948364968086	0.00116691668395487	8.9155239360209e-05	0
Coprococcus sp. CAG:782	0.000402948364968086	0.00116691668395487	4.55375860193359e-05	0
Robinsoniella sp. KNHs210	0.000402948364968086	0.00116691668395487	4.96951707061184e-05	0
Roseburia sp. CAG:197_41_10	0.000402948364968086	0.00116691668395487	5.00582715655958e-05	0
Peptococcaceae bacterium BRH_c4b	0.000402948364968086	0.00116691668395487	5.31802774083774e-05	0
Drancourtella sp. An177	0.000402948364968086	0.00116691668395487	3.79709741932146e-05	0
[Clostridium] clariflavum	0.000402948364968086	0.00116691668395487	4.85348104540874e-05	0
[Clostridium] hungatei	0.000402948364968086	0.00116691668395487	4.41306042026659e-05	0
Ruminococcus sp. CAG:177	0.000402948364968086	0.00116691668395487	4.46530609903323e-05	0
Ruminococcus sp. CAG:254	0.000402948364968086	0.00116691668395487	5.03151183802171e-05	0
Clostridiales bacterium 44_9	0.000402948364968086	0.00116691668395487	4.08928958715217e-05	0
Clostridiales bacterium GWF2_36_10	0.000402948364968086	0.00116691668395487	3.98312920131671e-05	0
Candidatus Stoquefichus sp. SB1	0.000402948364968086	0.00116691668395487	3.31524235751482e-05	0
Faecalitalea cylindroides	0.000402948364968086	0.00116691668395487	2.97487916189484e-05	0
Erysipelotrichaceae bacterium 6_1_45	0.000402948364968086	0.00116691668395487	4.79607334220543e-05	0
Anaerovibrio lipolyticus	0.000402948364968086	0.00116691668395487	4.39446702984231e-05	0
Tissierella sp. P1	0.000402948364968086	0.00116691668395487	4.25358008857704e-05	0
Sedimentibacter sp. B4	0.000402948364968086	0.00116691668395487	4.00528275191383e-05	0
Roseburia sp. CAG:309	0.000423595993444557	0.001225055619368	0.00393971967188741	0.000704092835251114
Bacteroides mediterraneensis	0.000438512112412003	0.00126648444326	0.000284905426582683	4.96425734710087e-05
Gemmiger sp. An120	0.000468430249108444	0.00135107136452139	0.000157984709864689	3.03619140150595e-05
Adlercreutzia equolifaciens	0.000522092877627157	0.00150382397413306	0.00162294443667663	0.000304136253041363
Bacteroides faecichinchillae	0.000593031982532349	0.00164194772424654	4.43064927742774e-05	0
Bacteroides coprophilus CAG:333	0.000593031982532349	0.00164194772424654	4.46675681521262e-05	0
Parabacteroides sp. D26	0.000593031982532349	0.00164194772424654	7.18933398672585e-05	0
Proteiniphilum acetatigenes	0.000593031982532349	0.00164194772424654	4.0446792564215e-05	0
Mariniphaga anaerophila	0.000593031982532349	0.00164194772424654	3.07399119422087e-05	0
Roseivirga seohaensis	0.000593031982532349	0.00164194772424654	5.69698171168359e-05	0
Maribacter sp. B1	0.000593031982532349	0.00164194772424654	5.43834864901638e-05	0
Prosthecochloris sp. CIB 2401	0.000593031982532349	0.00164194772424654	3.34794150435017e-05	0
Succinimonas amylolytica	0.000593031982532349	0.00164194772424654	7.21217543212692e-05	0
Pyramidobacter sp. C12-8	0.000593031982532349	0.00164194772424654	6.57283742784773e-05	0
Bacilli bacterium VT-13-104	0.000593031982532349	0.00164194772424654	6.84073009722131e-05	0
Clostridium sp. CAG:245_30_32	0.000593031982532349	0.00164194772424654	5.97313173485474e-05	0
Acetobacterium bakii	0.000593031982532349	0.00164194772424654	3.4863016001421e-05	0
Eubacterium sp. CAG:251	0.000593031982532349	0.00164194772424654	4.42062625572186e-05	0
Acetitomaculum ruminis	0.000593031982532349	0.00164194772424654	5.62492601829056e-05	0
Blautia sp. An46	0.000593031982532349	0.00164194772424654	3.77669062522584e-05	0
Cellulosilyticum lentocellum	0.000593031982532349	0.00164194772424654	6.98748283711755e-05	0
[Clostridium] aerotolerans	0.000593031982532349	0.00164194772424654	2.87773664184828e-05	0
Lachnospira pectinoschiza	0.000593031982532349	0.00164194772424654	4.14050764560467e-05	0
Roseburia sp. CAG:380	0.000593031982532349	0.00164194772424654	7.37908326967108e-05	0
Roseburia sp. CAG:471	0.000593031982532349	0.00164194772424654	2.772684991833e-05	0
Lachnospiraceae bacterium XBD2001	0.000593031982532349	0.00164194772424654	2.88861037494396e-05	0
Desulfosporosinus sp. Tol-M	0.000593031982532349	0.00164194772424654	5.5105588113842e-05	0
Faecalibacterium sp. An121	0.000593031982532349	0.00164194772424654	4.972758025868e-05	0
Ruminiclostridium sp. KB18	0.000593031982532349	0.00164194772424654	3.57039218531858e-05	0
Clostridiales bacterium VE202-01	0.000593031982532349	0.00164194772424654	3.44997819662022e-05	0
Clostridia bacterium UC5.1-1D1	0.000593031982532349	0.00164194772424654	5.81088450253752e-05	0
Firmicutes bacterium CAG:631	0.000593031982532349	0.00164194772424654	3.92293507849939e-05	0
[Clostridium] saccharogumia	0.000593031982532349	0.00164194772424654	4.52050400647039e-05	0
Holdemanella biformis	0.000593031982532349	0.00164194772424654	3.95964258536001e-05	0
Angelakisella massiliensis	0.00071942887768093	0.00198933688370353	0.0014105380848132	0.000304136253041363
Acinetobacter baumannii	0.000764426022533675	0.00211103732769287	6.21710579138363e-05	0.00856398810383693
Bacteroides sp. CAG:1060_57_27	0.000860928985551318	0.00226654891404972	5.10414444431001e-05	0
Dysgonomonas macrotermitis	0.000860928985551318	0.00226654891404972	3.49917591725028e-05	0
Porphyromonas catoniae	0.000860928985551318	0.00226654891404972	3.43597707316516e-05	0
Prevotella shahii	0.000860928985551318	0.00226654891404972	3.76978617782208e-05	0
Candidatus Symbiothrix dinenymphae	0.000860928985551318	0.00226654891404972	3.40141173405289e-05	0
Bacteroidales bacterium Barb6	0.000860928985551318	0.00226654891404972	3.66825184613804e-05	0
Bacteroidales bacterium KA00344	0.000860928985551318	0.00226654891404972	3.15020539368534e-05	0
Geofilum rubicundum	0.000860928985551318	0.00226654891404972	2.33327569245809e-05	0
Niastella koreensis	0.000860928985551318	0.00226654891404972	2.93631753886939e-05	0
Polaribacter reichenbachii	0.000860928985551318	0.00226654891404972	3.66877832820627e-05	0
Mucilaginibacter paludis	0.000860928985551318	0.00226654891404972	0.000153352057674331	0
Fusobacterium sp. CM21	0.000860928985551318	0.00226654891404972	3.75258000282665e-05	0
Succinivibrio dextrinosolvens	0.000860928985551318	0.00226654891404972	3.47559097402698e-05	0
Streptomyces filamentosus	0.000860928985551318	0.00226654891404972	5.92250634800034e-05	0
Eggerthella sp. CAG:1427	0.000860928985551318	0.00226654891404972	3.01367519062772e-05	0
Lactobacillus iners	0.000860928985551318	0.00226654891404972	3.93731544187978e-05	0
Clostridium sp. IBUN62F	0.000860928985551318	0.00226654891404972	4.12525180552504e-05	0
Clostridium sp. MSTE9	0.000860928985551318	0.00226654891404972	4.62034849570015e-05	0
Eubacterium eligens CAG:72	0.000860928985551318	0.00226654891404972	4.05253867916634e-05	0
Butyrivibrio sp. AE2005	0.000860928985551318	0.00226654891404972	3.62844651932298e-05	0
Butyrivibrio sp. NC2002	0.000860928985551318	0.00226654891404972	4.80328018785412e-05	0
Butyrivibrio sp. VCD2006	0.000860928985551318	0.00226654891404972	3.53880284602871e-05	0
Butyrivibrio sp. WCD3002	0.000860928985551318	0.00226654891404972	2.33015849509824e-05	0
Butyrivibrio crossotus CAG:259	0.000860928985551318	0.00226654891404972	3.08069612551758e-05	0
Cellulosilyticum ruminicola	0.000860928985551318	0.00226654891404972	4.31561067660627e-05	0
Oribacterium sp. FC2011	0.000860928985551318	0.00226654891404972	4.2191359833118e-05	0
Lachnospiraceae bacterium NK4A144	0.000860928985551318	0.00226654891404972	4.39831123275551e-05	0
Lachnospiraceae bacterium RM5	0.000860928985551318	0.00226654891404972	2.962988864353e-05	0
Drancourtella massiliensis	0.000860928985551318	0.00226654891404972	3.69169675921019e-05	0
Ethanoligenens harbinense	0.000860928985551318	0.00226654891404972	2.63899919855951e-05	0
Faecalibacterium sp. An122	0.000860928985551318	0.00226654891404972	3.52575865344497e-05	0
Ruminococcus sp. CAG:382	0.000860928985551318	0.00226654891404972	2.85198907270136e-05	0
Ruminococcus sp. CAG:488	0.000860928985551318	0.00226654891404972	3.22063784982001e-05	0
Ruminococcus sp. CAG:563	0.000860928985551318	0.00226654891404972	2.20879916470166e-05	0
Firmicutes bacterium CAG:24	0.000860928985551318	0.00226654891404972	4.48632907408767e-05	0
Candidatus Stoquefichus sp. KLE1796	0.000860928985551318	0.00226654891404972	4.40899862089349e-05	0
Solobacterium moorei	0.000860928985551318	0.00226654891404972	3.51706833673037e-05	0
Candidatus Margulisbacteria bacterium GWF2_35_9	0.000860928985551318	0.00226654891404972	4.34562989122254e-05	0
Bacteroidales bacterium WCE2004	0.000887347107337445	0.00233323294604189	0.000167675400195163	4.96425734710087e-05
Heliobacterium modesticaldum	0.000926901698408184	0.00243425286726561	9.68788507930055e-05	1.4259639516313e-05
uncultured bacterium	0.000984307657543677	0.00254447685176852	0.00391744306940834	0.00196335078534031
Bacteroides sp. HPS0048	0.000984307657543677	0.00254447685176852	0.00038062836389722	0.000304136253041363
Butyricimonas sp. Marseille-P2440	0.000984307657543677	0.00254447685176852	0.00061971731594386	0.000304136253041363
Prevotella amnii	0.000984307657543677	0.00254447685176852	0.000510950972483147	0.000654450261780105
Clostridium sp. KNHs205	0.000984307657543677	0.00254447685176852	0.000592735035330693	0.000654450261780105
Clostridium sp. CAG:253	0.000984307657543677	0.00254447685176852	0.000343119977392808	0.000300480769230769
Clostridium sp. CAG:62	0.000984307657543677	0.00254447685176852	0.000354897040194567	0.000304136253041363
uncultured Eubacterium sp.	0.000984307657543677	0.00254447685176852	0.000480724282475076	0.000304136253041363
uncultured Oscillibacter sp.	0.000984307657543677	0.00254447685176852	0.000473202905339767	0.000657894736842105
Faecalibacterium prausnitzii	0.000984307657543677	0.00254447685176852	0.00100328147737384	0.000657894736842105
Flavonifractor sp. An306	0.000984307657543677	0.00254447685176852	0.000875383759550633	0.000304136253041363
Firmicutes bacterium CAG:137	0.000984307657543677	0.00254447685176852	0.000567534973820337	0.000657894736842105
Traorella massiliensis	0.000984307657543677	0.00254447685176852	0.000148475753379949	0.000304136253041363
Bacteroides sartorii	0.000991826290983168	0.00256082378503244	0.00253416297855204	0.000707537310313114
Tyzzerella nexilis	0.00109919683562297	0.00283463155083035	0.00284657964660218	0.000779700762782109
Muribaculum intestinale	0.00110507645366852	0.00284636879833131	0.00461977707030323	0.00127698240737914
uncultured bacterium fosmid pJB23D10	0.00123337955280577	0.0030450833890124	3.64509821314459e-05	0
Bacteroides sp. 9_1_42FAA	0.00123337955280577	0.0030450833890124	2.80728901224381e-05	0
Bacteroides sp. HMSC067B03	0.00123337955280577	0.0030450833890124	5.05167362299421e-05	0
Bacteroides sp. Marseille-P3132	0.00123337955280577	0.0030450833890124	3.8690288073437e-05	0
Bacteroides coprocola CAG:162	0.00123337955280577	0.0030450833890124	3.47208842819599e-05	0
Bacteroides intestinalis CAG:315	0.00123337955280577	0.0030450833890124	2.39187333064802e-05	0
Parabacteroides sp. SN4	0.00123337955280577	0.0030450833890124	3.7265748030082e-05	0
Porphyromonadaceae bacterium COT-184 OH4590	0.00123337955280577	0.0030450833890124	3.41133310166442e-05	0
Alistipes sp. AL-1	0.00123337955280577	0.0030450833890124	3.57685639643956e-05	0
Leptotrichia hofstadii	0.00123337955280577	0.0030450833890124	3.33004092731038e-05	0
Paenibacillus macquariensis	0.00123337955280577	0.0030450833890124	0.000154033250411768	0
Lactobacillus murinus	0.00123337955280577	0.0030450833890124	4.13581344134082e-05	0
Clostridium sp. CAG:122	0.00123337955280577	0.0030450833890124	2.93506696228368e-05	0
Fervidicella metallireducens	0.00123337955280577	0.0030450833890124	5.10158673014852e-05	0
Butyrivibrio sp. AE3004	0.00123337955280577	0.0030450833890124	3.15726137810008e-05	0
Butyrivibrio sp. INlla14	0.00123337955280577	0.0030450833890124	2.99805250004589e-05	0
Butyrivibrio sp. NC3005	0.00123337955280577	0.0030450833890124	4.24847379776188e-05	0
[Clostridium] celerecrescens	0.00123337955280577	0.0030450833890124	3.44468082644637e-05	0
Pseudobutyrivibrio sp. ACV-2	0.00123337955280577	0.0030450833890124	2.95587370131559e-05	0
Lachnospiraceae bacterium 2_1_46FAA	0.00123337955280577	0.0030450833890124	4.21526226824777e-05	0
Lachnospiraceae bacterium 3_1_57FAA_CT1	0.00123337955280577	0.0030450833890124	3.5784585908361e-05	0
Lachnospiraceae bacterium AC2029	0.00123337955280577	0.0030450833890124	2.18657775578986e-05	0
Lachnospiraceae bacterium MA2020	0.00123337955280577	0.0030450833890124	3.46790298713469e-05	0
Lachnospiraceae bacterium MD2004	0.00123337955280577	0.0030450833890124	3.01221569675249e-05	0
Lachnospiraceae bacterium oral taxon 082	0.00123337955280577	0.0030450833890124	3.13127186882248e-05	0
Peptococcaceae bacterium CEB3	0.00123337955280577	0.0030450833890124	7.09331653779393e-05	0
Criibacterium bergeronii	0.00123337955280577	0.0030450833890124	5.23925322630167e-05	0
Gemmiger sp. An87	0.00123337955280577	0.0030450833890124	2.90935363632583e-05	0
[Clostridium] termitidis	0.00123337955280577	0.0030450833890124	2.36906952058809e-05	0
Ruminococcus sp. CAG:724	0.00123337955280577	0.0030450833890124	3.2071089621567e-05	0
Ruminococcus sp. FC2018	0.00123337955280577	0.0030450833890124	3.25659879409974e-05	0
Ruminococcaceae bacterium YAD3003	0.00123337955280577	0.0030450833890124	2.53052959174952e-05	0
Flavonifractor sp. An52	0.00123337955280577	0.0030450833890124	4.52361308817481e-05	0
butyrate-producing bacterium SS3/4	0.00123337955280577	0.0030450833890124	3.3210550676959e-05	0
Firmicutes bacterium CAG:227	0.00123337955280577	0.0030450833890124	2.43986639784533e-05	0
Acholeplasma axanthum	0.00123337955280577	0.0030450833890124	3.1824411500388e-05	0
Chlamydia abortus	0.00125442252251791	0.00309347234264199	0.028954076617331	0.31070424834009
Xanthomonas citri	0.00127136594795516	0.00313165198444588	1.70618658018442e-06	0.00234503592887534
Prevotella sp. CAG:520	0.00139280849105284	0.00341118696722999	0.000119042574429189	4.96425734710087e-05
Lactonifactor longoviformis	0.00139280849105284	0.00341118696722999	0.000335960979618795	0.000125250501002004
Eubacterium sp. CAG:161	0.00139280849105284	0.00341118696722999	0.00057232302662266	0.000304136253041363
Anaerostipes hadrus	0.00139280849105284	0.00341118696722999	0.000130604649242291	4.96425734710087e-05
Lachnoclostridium sp. An118	0.00139280849105284	0.00341118696722999	8.94706198122289e-05	4.96425734710087e-05
Prevotella sp. oral taxon 473	0.00159906496579728	0.00391186783299495	0.000166804032740482	4.96425734710087e-05
Bacteroides sp. CAG:633	0.001744421954112	0.00410801785457363	4.10313010017409e-05	0
Dysgonomonas capnocytophagoides	0.001744421954112	0.00410801785457363	2.40107368730271e-05	0
Parabacteroides chinchillae	0.001744421954112	0.00410801785457363	2.87484878314526e-05	0
Prevotella pallens	0.001744421954112	0.00410801785457363	4.06826686139898e-05	0
Prevotella sp. P5-119	0.001744421954112	0.00410801785457363	3.57627605929645e-05	0
Prevotellaceae bacterium MN60	0.001744421954112	0.00410801785457363	2.27708000376613e-05	0
Flavihumibacter petaseus	0.001744421954112	0.00410801785457363	2.70154168055548e-05	0
Spirosoma radiotolerans	0.001744421954112	0.00410801785457363	2.08182126085253e-05	0
uncultured delta proteobacterium HF0130_19C20	0.001744421954112	0.00410801785457363	3.14787756863433e-05	0
Olsenella umbonata	0.001744421954112	0.00410801785457363	0.000127199561894911	0
Coriobacteriaceae bacterium 68-1-3	0.001744421954112	0.00410801785457363	7.6954002924028e-05	0
Lactobacillus hominis	0.001744421954112	0.00410801785457363	3.65990444722281e-05	0
Lactobacillus rogosae	0.001744421954112	0.00410801785457363	5.21610417897958e-05	0
Clostridium sporogenes	0.001744421954112	0.00410801785457363	4.86256994052386e-05	0
Clostridium tunisiense	0.001744421954112	0.00410801785457363	3.10007740589781e-05	0
Clostridium sp. CAG:508	0.001744421954112	0.00410801785457363	3.42238176642461e-05	0
Clostridium sp. CAG:81	0.001744421954112	0.00410801785457363	3.23546084788798e-05	0
Massilioclostridium coli	0.001744421954112	0.00410801785457363	2.74894822942662e-05	0
Eubacterium sp. 36_13	0.001744421954112	0.00410801785457363	3.06477296003868e-05	0
Eubacterium uniforme	0.001744421954112	0.00410801785457363	2.60558913956775e-05	0
Butyrivibrio sp. INlla18	0.001744421954112	0.00410801785457363	3.03477976560964e-05	0
Dorea sp. CAG:105	0.001744421954112	0.00410801785457363	4.4553487133751e-05	0
Lachnospiraceae bacterium CAG:215	0.001744421954112	0.00410801785457363	3.00323596578632e-05	0
Pseudobutyrivibrio ruminis	0.001744421954112	0.00410801785457363	4.5030726924625e-05	0
[Clostridium] neopropionicum	0.001744421954112	0.00410801785457363	3.81211792665103e-05	0
Lachnospiraceae bacterium 1_4_56FAA	0.001744421954112	0.00410801785457363	3.68675668048372e-05	0
Lachnospiraceae bacterium AC2031	0.001744421954112	0.00410801785457363	2.38461121421985e-05	0
Lachnospiraceae bacterium JC7	0.001744421954112	0.00410801785457363	2.75916681384666e-05	0
Paeniclostridium sordellii	0.001744421954112	0.00410801785457363	5.4024464687828e-05	0
Drancourtella sp. An210	0.001744421954112	0.00410801785457363	3.90592328069206e-05	0
Firmicutes bacterium CAG:552	0.001744421954112	0.00410801785457363	5.3191046553398e-05	0
Erysipelatoclostridium ramosum	0.001744421954112	0.00410801785457363	2.58542820169425e-05	0
Sporomusa acidovorans	0.001744421954112	0.00410801785457363	2.97468078744604e-05	0
Ndongobacter massiliensis	0.001744421954112	0.00410801785457363	2.41956508556409e-05	0
Gordonibacter sp. An230	0.00194896705899625	0.00456962407814986	0.000220736453958232	0.000300480769230769
Enterococcus faecium	0.00194896705899625	0.00456962407814986	0.000101495772086126	0.000657894736842105
Streptococcus equi	0.00194896705899625	0.00456962407814986	0.000207403557796148	0.000657894736842105
[Clostridium] stercorarium	0.00194896705899625	0.00456962407814986	0.000106750087907243	4.96425734710087e-05
Bacteroides sp. 2_2_4	0.00243680642945435	0.00545671491987532	2.72907496097888e-05	0
Bacteroides sp. 41_26	0.00243680642945435	0.00545671491987532	3.20961683034863e-05	0
Bacteroides cellulosilyticus CAG:158	0.00243680642945435	0.00545671491987532	2.78536051305221e-05	0
Bacteroides dorei CAG:222	0.00243680642945435	0.00545671491987532	3.84217472215809e-05	0
Bacteroides pectinophilus CAG:437	0.00243680642945435	0.00545671491987532	3.20986703541299e-05	0
Dysgonomonas mossii	0.00243680642945435	0.00545671491987532	2.8076304703673e-05	0
Porphyromonas levii	0.00243680642945435	0.00545671491987532	2.56745467879794e-05	0
Prevotella histicola	0.00243680642945435	0.00545671491987532	3.2301863746005e-05	0
Prevotella pleuritidis	0.00243680642945435	0.00545671491987532	2.44725045284859e-05	0
Millionella massiliensis	0.00243680642945435	0.00545671491987532	3.25764494352929e-05	0
Anaerophaga thermohalophila	0.00243680642945435	0.00545671491987532	2.87210832307523e-05	0
Capnocytophaga cynodegmi	0.00243680642945435	0.00545671491987532	1.66302144402137e-05	0
Capnocytophaga sp. H4358	0.00243680642945435	0.00545671491987532	3.53177919353814e-05	0
Phaeodactylibacter xiamenensis	0.00243680642945435	0.00545671491987532	2.24779107403434e-05	0
Sphingobacterium nematocida	0.00243680642945435	0.00545671491987532	2.77105171653266e-05	0
Snodgrassella alvi	0.00243680642945435	0.00545671491987532	2.55605373755082e-05	0
Escherichia coli	0.00243680642945435	0.00545671491987532	3.85870322368499e-05	0
Treponema saccharophilum	0.00243680642945435	0.00545671491987532	1.88259226427881e-05	0
Atopobium minutum	0.00243680642945435	0.00545671491987532	2.26010140912475e-05	0
Olsenella sp. An285	0.00243680642945435	0.00545671491987532	3.76388281291443e-05	0
Bacillus caseinilyticus	0.00243680642945435	0.00545671491987532	1.67420122287609e-05	0
Streptococcus agalactiae	0.00243680642945435	0.00545671491987532	2.94195125213784e-05	0
Christensenella massiliensis	0.00243680642945435	0.00545671491987532	2.76951025231285e-05	0
Clostridium sp. 26_22	0.00243680642945435	0.00545671491987532	3.40726871993688e-05	0
Clostridium sp. 42_12	0.00243680642945435	0.00545671491987532	3.51727633272521e-05	0
Clostridium sp. C8	0.00243680642945435	0.00545671491987532	2.74232025727718e-05	0
Clostridium nexile CAG:348	0.00243680642945435	0.00545671491987532	2.08008784714408e-05	0
Clostridium sp. CAG:217	0.00243680642945435	0.00545671491987532	3.27920897150183e-05	0
Hathewaya proteolytica	0.00243680642945435	0.00545671491987532	2.00101237251488e-05	0
Stomatobaculum longum	0.00243680642945435	0.00545671491987532	2.92049102913419e-05	0
Lachnospiraceae bacterium YSB2008	0.00243680642945435	0.00545671491987532	2.54977110200554e-05	0
Acetivibrio cellulolyticus	0.00243680642945435	0.00545671491987532	2.47940719274622e-05	0
Faecalibacterium sp. CAG:74	0.00243680642945435	0.00545671491987532	2.45227410615284e-05	0
Faecalibacterium sp. An192	0.00243680642945435	0.00545671491987532	2.53374484268783e-05	0
Gemmiger sp. An194	0.00243680642945435	0.00545671491987532	2.65152516037821e-05	0
Negativibacillus massiliensis	0.00243680642945435	0.00545671491987532	2.50818199199727e-05	0
[Clostridium] papyrosolvens	0.00243680642945435	0.00545671491987532	2.87055273586432e-05	0
Ruminococcus bicirculans	0.00243680642945435	0.00545671491987532	2.43638639324267e-05	0
Clostridiales bacterium mt11	0.00243680642945435	0.00545671491987532	3.92111418692963e-05	0
Holdemania filiformis	0.00243680642945435	0.00545671491987532	2.58541953358635e-05	0
Phascolarctobacterium succinatutens	0.00243680642945435	0.00545671491987532	1.76917655952935e-05	0
Mycoplasma sp. CAG:877	0.00243680642945435	0.00545671491987532	5.93421211297956e-05	0
Thermotoga sp. TBYP3.1.4.1	0.00243680642945435	0.00545671491987532	3.4115553045375e-05	0
Papillibacter cinnamivorans	0.00245025419977812	0.00548110099177925	6.4455094943669e-05	3.03619140150595e-05
Bacteroides neonati	0.00269723584947678	0.00601475174342221	9.92445416830297e-05	0.000304136253041363
Clostridium sp. CAG:91	0.00269723584947678	0.00601475174342221	6.46590912635846e-05	4.96425734710087e-05
Butyrivibrio sp. INlla16	0.00269723584947678	0.00601475174342221	0.000120415854004178	0.000654450261780105
Eubacterium sp. CAG:76	0.00323274273421802	0.00720142170418837	0.000272386027183637	8.00044874860683e-05
Bacteroides nordii	0.00336354689330023	0.00731042696992128	2.05570940334019e-05	0
Bacteroides intestinalis CAG:564	0.00336354689330023	0.00731042696992128	2.52615605268699e-05	0
Butyricimonas virosa	0.00336354689330023	0.00731042696992128	2.19376723919486e-05	0
Porphyromonas crevioricanis	0.00336354689330023	0.00731042696992128	2.25079851086045e-05	0
Prevotella sp. oral taxon 306	0.00336354689330023	0.00731042696992128	2.82867191174199e-05	0
Prevotellaceae bacterium HUN156	0.00336354689330023	0.00731042696992128	1.70237980687878e-05	0
Marinifilum fragile	0.00336354689330023	0.00731042696992128	2.31292164967028e-05	0
Siphonobacter aquaeclarae	0.00336354689330023	0.00731042696992128	2.3479687525915e-05	0
Cesiribacter andamanensis	0.00336354689330023	0.00731042696992128	3.89514112299799e-05	0
Morganella morganii	0.00336354689330023	0.00731042696992128	1.92680569220984e-05	0
Collinsella stercoris	0.00336354689330023	0.00731042696992128	3.52335072502163e-05	0
Coriobacteriaceae bacterium CHKCI002	0.00336354689330023	0.00731042696992128	2.74619088109166e-05	0
Clostridium estertheticum	0.00336354689330023	0.00731042696992128	2.6258971382693e-05	0
Eubacterium oxidoreducens	0.00336354689330023	0.00731042696992128	2.7190257336292e-05	0
Eubacterium sp. AB3007	0.00336354689330023	0.00731042696992128	2.2644074835543e-05	0
Butyrivibrio sp. TB	0.00336354689330023	0.00731042696992128	1.85991326823597e-05	0
uncultured Coprococcus sp.	0.00336354689330023	0.00731042696992128	2.95752318577562e-05	0
Gemmiger formicilis	0.00336354689330023	0.00731042696992128	2.03372751744971e-05	0
Clostridiales bacterium VE202-03	0.00336354689330023	0.00731042696992128	2.33751602065287e-05	0
Firmicutes bacterium CAG:194	0.00336354689330023	0.00731042696992128	2.33838163995534e-05	0
Firmicutes bacterium CAG:822	0.00336354689330023	0.00731042696992128	3.45847020529115e-05	0
Acholeplasma granularum	0.00336354689330023	0.00731042696992128	2.92696132304062e-05	0
Acholeplasma oculi	0.00336354689330023	0.00731042696992128	2.25909873856934e-05	0
bacterium F083	0.00336354689330023	0.00731042696992128	2.2483334296788e-05	0
Staphylococcus aureus	0.00352763501259445	0.00765929263626131	0.000440070603290901	0.00015376978003463
Candidatus Gastranaerophilales bacterium HUM_18	0.00369233633474309	0.00798453760378853	5.45753230867562e-05	3.03619140150595e-05
Anaerovorax odorimutans	0.00369233633474309	0.00798453760378853	7.96591142216228e-05	3.03619140150595e-05
Flavonifractor sp. An9	0.00369233633474309	0.00798453760378853	6.63140257885529e-05	0.000657894736842105
Clostridiales bacterium 43-6	0.00369233633474309	0.00798453760378853	8.17707217640858e-05	4.96425734710087e-05
Odoribacter laneus	0.00458960409043987	0.00959563079591478	2.52605177160308e-05	0
Prevotella sp. CAG:255	0.00458960409043987	0.00959563079591478	2.7983913160392e-05	0
Prevotella stercorea CAG:629	0.00458960409043987	0.00959563079591478	2.2130027464559e-05	0
Alistipes sp. 56_sp_Nov_56_25	0.00458960409043987	0.00959563079591478	1.74170787628739e-05	0
Alistipes sp. An116	0.00458960409043987	0.00959563079591478	2.54148166001867e-05	0
Sphingobacteriales bacterium 50-39	0.00458960409043987	0.00959563079591478	2.52800597314875e-05	0
Fibrobacter sp. UWH5	0.00458960409043987	0.00959563079591478	2.96579654152985e-05	0
Campylobacter fetus	0.00458960409043987	0.00959563079591478	2.22820359580412e-05	0
Fretibacterium fastidiosum	0.00458960409043987	0.00959563079591478	2.56268727506885e-05	0
Libanicoccus massiliensis	0.00458960409043987	0.00959563079591478	0.000427423766014161	0
Olsenella uli	0.00458960409043987	0.00959563079591478	8.74780343469376e-05	0
Eggerthellaceae bacterium AT8	0.00458960409043987	0.00959563079591478	2.65011365170047e-05	0
Candidatus Melainabacteria bacterium LEY3_CP_29_8	0.00458960409043987	0.00959563079591478	2.64632989744292e-05	0
Paenibacillus apiarius	0.00458960409043987	0.00959563079591478	2.43213773198746e-05	0
Paenibacillus odorifer	0.00458960409043987	0.00959563079591478	2.28826376017385e-05	0
Dehalobacterium formicoaceticum	0.00458960409043987	0.00959563079591478	2.83456639763391e-05	0
Clostridium polynesiense	0.00458960409043987	0.00959563079591478	2.25552751118429e-05	0
Clostridium saccharobutylicum	0.00458960409043987	0.00959563079591478	2.89020078939614e-05	0
Clostridium sp. CAG:440	0.00458960409043987	0.00959563079591478	2.95928701364726e-05	0
Eubacterium sp. CAG:86	0.00458960409043987	0.00959563079591478	2.16776544186867e-05	0
Cellulosilyticum sp. I15G10I2	0.00458960409043987	0.00959563079591478	1.9249184351117e-05	0
Roseburia sp. CAG:45	0.00458960409043987	0.00959563079591478	3.12401024257311e-05	0
[Clostridium] propionicum	0.00458960409043987	0.00959563079591478	2.14602135795343e-05	0
Oscillospiraceae bacterium VE202-24	0.00458960409043987	0.00959563079591478	2.45073287444303e-05	0
Ruminococcus sp. SR1/5	0.00458960409043987	0.00959563079591478	1.88200115960721e-05	0
Clostridiales bacterium GWD2_32_59	0.00458960409043987	0.00959563079591478	4.47477795711187e-05	0
Firmicutes bacterium CAG:466	0.00458960409043987	0.00959563079591478	2.44203022148052e-05	0
Allobaculum stercoricanis	0.00458960409043987	0.00959563079591478	2.35411345527407e-05	0
Coprobacillus sp. 8_1_38FAA	0.00458960409043987	0.00959563079591478	3.06681131686815e-05	0
[Clostridium] spiroforme	0.00458960409043987	0.00959563079591478	3.27022155214271e-05	0
Holdemania sp. Marseille-P2844	0.00458960409043987	0.00959563079591478	1.84152691954687e-05	0
Massiliomicrobiota timonensis	0.00458960409043987	0.00959563079591478	2.400455106277e-05	0
Acholeplasma sp. CAG:878	0.00458960409043987	0.00959563079591478	3.23997273844769e-05	0
Tenericutes bacterium GWF2_57_13	0.00458960409043987	0.00959563079591478	2.15610197618941e-05	0
Turicibacter sanguinis	0.00582593044929894	0.012168585724023	0.00545489724511642	0.00131234499862221
Bacteroides sp. 3_1_33FAA	0.00619369563457765	0.0124629950656337	2.09956852200096e-05	0
Bacteroides sp. Marseille-P2653	0.00619369563457765	0.0124629950656337	2.4999544298398e-05	0
Paludibacter sp. 47-17	0.00619369563457765	0.0124629950656337	1.96429406505029e-05	0
Parabacteroides sp. merdae-related_45_40	0.00619369563457765	0.0124629950656337	1.55984717468573e-05	0
Sanguibacteroides justesenii	0.00619369563457765	0.0124629950656337	1.74818007017007e-05	0
Prevotella dentasini	0.00619369563457765	0.0124629950656337	1.67391862192994e-05	0
Prevotella sp. kh1p2	0.00619369563457765	0.0124629950656337	1.91788717096145e-05	0
Bacteroidia bacterium 44-10	0.00619369563457765	0.0124629950656337	1.74022818562686e-05	0
Lewinella cohaerens	0.00619369563457765	0.0124629950656337	2.22458886016194e-05	0
Sediminispirochaeta smaragdinae	0.00619369563457765	0.0124629950656337	2.62701901393096e-05	0
Treponema maltophilum	0.00619369563457765	0.0124629950656337	3.0197575384736e-05	0
Eggerthella sp. 1_3_56FAA	0.00619369563457765	0.0124629950656337	1.74829190703521e-05	0
Eggerthella sp. CAG:368	0.00619369563457765	0.0124629950656337	2.49539689556655e-05	0
Candidatus Gastranaerophilales bacterium HUM_17	0.00619369563457765	0.0124629950656337	6.22094930057442e-05	0
Lactobacillus rapi	0.00619369563457765	0.0124629950656337	4.1878621137449e-05	0
Clostridium grantii	0.00619369563457765	0.0124629950656337	1.82867875011472e-05	0
Clostridium kluyveri	0.00619369563457765	0.0124629950656337	2.48975129732268e-05	0
Clostridium pasteurianum	0.00619369563457765	0.0124629950656337	1.72649914592894e-05	0
Clostridium puniceum	0.00619369563457765	0.0124629950656337	2.54235136973506e-05	0
Clostridium saccharoperbutylacetonicum	0.00619369563457765	0.0124629950656337	1.50489173243091e-05	0
Clostridium sp. CAG:417	0.00619369563457765	0.0124629950656337	4.0259914686923e-05	0
Hungatella hathewayi	0.00613753491919089	0.0124629950656337	0.00271718340654466	0.00101167356335448
Acetobacterium wieringae	0.00619369563457765	0.0124629950656337	2.06229882724665e-05	0
Eubacterium sp. CAG:202	0.00619369563457765	0.0124629950656337	1.97402026296e-05	0
Blautia sp. Marseille-P3087	0.00619369563457765	0.0124629950656337	1.81549068891285e-05	0
Butyrivibrio sp. FCS014	0.00619369563457765	0.0124629950656337	1.9303269081718e-05	0
Lachnospiraceae bacterium CAG:364	0.00619369563457765	0.0124629950656337	2.54076370933736e-05	0
Pseudobutyrivibrio sp. MD2005	0.00619369563457765	0.0124629950656337	1.8049222168114e-05	0
Lachnospiraceae bacterium C7	0.00619369563457765	0.0124629950656337	1.83070725199753e-05	0
Desulfosporosinus sp. BRH_c37	0.00619369563457765	0.0124629950656337	2.52850785033866e-05	0
Desulfosporosinus sp. I2	0.00619369563457765	0.0124629950656337	1.96899498183552e-05	0
Faecalibacterium sp. CAG:74_58_120	0.00619369563457765	0.0124629950656337	1.76453505002362e-05	0
Syntrophomonas wolfei	0.00619369563457765	0.0124629950656337	1.74458844770668e-05	0
Flavonifractor sp. An92	0.00619369563457765	0.0124629950656337	1.66417753237972e-05	0
Clostridiales bacterium VE202-13	0.00619369563457765	0.0124629950656337	2.00031549516102e-05	0
Firmicutes bacterium CAG:341	0.00619369563457765	0.0124629950656337	1.94924501004745e-05	0
[Eubacterium] dolichum	0.00619369563457765	0.0124629950656337	2.78259963912835e-05	0
Selenomonas sp. oral taxon 137	0.00619369563457765	0.0124629950656337	3.19063400063991e-05	0
[Clostridium] ultunense	0.00619369563457765	0.0124629950656337	2.27472959821218e-05	0
Fibrobacter sp. UWP2	0.0067020962677869	0.0134733511274553	9.0369631265852e-05	0.000657894736842105
Clostridium sp. CAG:273	0.00696065714449506	0.0139800264860852	4.78760955981255e-05	1.4259639516313e-05
Bacteroides sp. 1_1_14	0.00827023357655214	0.0159811637101454	2.02858204897678e-05	0
Bacteroides sp. CAG:1076	0.00827023357655214	0.0159811637101454	2.13071496692799e-05	0
Bacteroides sp. CAG:98	0.00827023357655214	0.0159811637101454	2.63292266357729e-05	0
Odoribacter splanchnicus	0.00827023357655214	0.0159811637101454	1.9616834581679e-05	0
Coprobacter fastidiosus	0.00827023357655214	0.0159811637101454	1.73305993295738e-05	0
Dysgonomonas gadei	0.00827023357655214	0.0159811637101454	1.62687344421416e-05	0
Porphyromonas sp. oral taxon 279	0.00827023357655214	0.0159811637101454	2.20138599233585e-05	0
Prevotella sp. CAG:604	0.00827023357655214	0.0159811637101454	2.78383323843942e-05	0
Prevotella scopos	0.00827023357655214	0.0159811637101454	2.19633324269517e-05	0
Prevotella sp. HMSC073D09	0.00827023357655214	0.0159811637101454	1.95044809081012e-05	0
Prevotella sp. KHD1	0.00827023357655214	0.0159811637101454	1.52493215751875e-05	0
Prevotella sp. P6B1	0.00827023357655214	0.0159811637101454	2.17260651902607e-05	0
Thermophagus xiamenensis	0.00827023357655214	0.0159811637101454	1.52296159495471e-05	0
Pedobacter oryzae	0.00827023357655214	0.0159811637101454	2.25138053667438e-05	0
Sphingobacterium sp. 21	0.00827023357655214	0.0159811637101454	1.8967838816543e-05	0
Sphingobacterium sp. T2	0.00827023357655214	0.0159811637101454	2.08686884658829e-05	0
Bdellovibrio bacteriovorus	0.00827023357655214	0.0159811637101454	2.62811936305418e-05	0
Treponema succinifaciens	0.00827023357655214	0.0159811637101454	2.37933528445681e-05	0
Collinsella tanakaei	0.00827023357655214	0.0159811637101454	2.25715423680559e-05	0
Paenibacillus macerans	0.00827023357655214	0.0159811637101454	1.93445944176979e-05	0
Lactobacillus helveticus	0.00827023357655214	0.0159811637101454	3.01236334284383e-05	0
Clostridium paraputrificum	0.00827023357655214	0.0159811637101454	2.46363948726489e-05	0
Clostridium sp. CL-2	0.00827023357655214	0.0159811637101454	2.13382345375359e-05	0
Clostridium tyrobutyricum	0.00827023357655214	0.0159811637101454	1.9116177828532e-05	0
Clostridium bolteae CAG:59	0.00827023357655214	0.0159811637101454	1.46886521881995e-05	0
Clostridium sp. CAG:389	0.00827023357655214	0.0159811637101454	3.29945396427532e-05	0
Eubacterium sp. CAG:252	0.00827023357655214	0.0159811637101454	1.96987247714242e-05	0
Eubacterium sp. CAG:581	0.00827023357655214	0.0159811637101454	1.85562570306929e-05	0
Johnsonella ignava	0.00827023357655214	0.0159811637101454	2.55637582430751e-05	0
Oribacterium sinus	0.00827023357655214	0.0159811637101454	1.55872663897019e-05	0
Oribacterium sp. oral taxon 108	0.00827023357655214	0.0159811637101454	2.36204102698767e-05	0
Sellimonas intestinalis	0.00827023357655214	0.0159811637101454	1.72723188525871e-05	0
Lachnospiraceae bacterium 2_1_58FAA	0.00827023357655214	0.0159811637101454	2.16610513492467e-05	0
Romboutsia timonensis	0.00827023357655214	0.0159811637101454	2.10876718613528e-05	0
Faecalibacterium sp. An58	0.00827023357655214	0.0159811637101454	2.2435529321739e-05	0
Ruminococcus sp. CAG:9	0.00827023357655214	0.0159811637101454	1.88332113500966e-05	0
Clostridiales bacterium oral taxon 876	0.00827023357655214	0.0159811637101454	1.47112350853714e-05	0
Dubosiella newyorkensis	0.00827023357655214	0.0159811637101454	1.90984181129272e-05	0
Acidaminococcus fermentans	0.00827023357655214	0.0159811637101454	1.63635649739101e-05	0
Phascolarctobacterium sp. CAG:266	0.00827023357655214	0.0159811637101454	1.81152048087389e-05	0
Succiniclasticum ruminis	0.00827023357655214	0.0159811637101454	1.94805965314475e-05	0
Veillonella sp. CAG:933	0.00827023357655214	0.0159811637101454	2.57929599435937e-05	0
Porphyromonas sp. 31_2	0.00889076554696481	0.0171647842947258	8.81702844303925e-05	0.000657894736842105
Bacteroides sp. CAG:714	0.0109313998458477	0.0203704259736101	1.67542679397477e-05	0
Prevotella sp. 10(H)	0.0109313998458477	0.0203704259736101	2.05482915321591e-05	0
Prevotella sp. BP1-148	0.0109313998458477	0.0203704259736101	2.16483973549377e-05	0
Prevotella sp. C561	0.0109313998458477	0.0203704259736101	2.18033524881677e-05	0
Flexithrix dorotheae	0.0109313998458477	0.0203704259736101	1.70203609867819e-05	0
Yersinia enterocolitica	0.0109313998458477	0.0203704259736101	1.64342976653717e-05	0
Oceanospirillum multiglobuliferum	0.0109313998458477	0.0203704259736101	2.01471747976932e-05	0
Atopobium sp. oral taxon 199	0.0109313998458477	0.0203704259736101	2.00762780970954e-05	0
Olsenella sp. KH3B4	0.0109313998458477	0.0203704259736101	2.30587904173987e-05	0
Collinsella sp. An268	0.0109313998458477	0.0203704259736101	2.23997625222167e-05	0
Enorma massiliensis	0.0109313998458477	0.0203704259736101	5.0123569631055e-05	0
Bacillus thermozeamaize	0.0109313998458477	0.0203704259736101	1.66795146201486e-05	0
Bacillus sp. CAG:988	0.0109313998458477	0.0203704259736101	1.78765244428489e-05	0
Paenibacillus sp. OV219	0.0109313998458477	0.0203704259736101	1.22924416491849e-05	0
Paenibacillus terrigena	0.0109313998458477	0.0203704259736101	1.96656038479683e-05	0
Clostridium baratii	0.0109313998458477	0.0203704259736101	1.86867096596877e-05	0
Clostridium jeddahense	0.0109313998458477	0.0203704259736101	2.17213074467355e-05	0
Clostridium sp. FS41	0.0109313998458477	0.0203704259736101	1.34395250224269e-05	0
Clostridium sp. CAG:354	0.0109313998458477	0.0203704259736101	1.92905258664383e-05	0
Clostridium sp. CAG:575	0.0109313998458477	0.0203704259736101	1.79180563948226e-05	0
Mobilibacterium timonense	0.0109313998458477	0.0203704259736101	1.60960998339491e-05	0
Eubacterium callanderi	0.0109313998458477	0.0203704259736101	1.62138928961908e-05	0
Blautia sp. KLE 1732	0.0109313998458477	0.0203704259736101	1.69664035665096e-05	0
Butyrivibrio sp. XPD2006	0.0109313998458477	0.0203704259736101	1.51455510269508e-05	0
Dorea sp. AGR2135	0.0109313998458477	0.0203704259736101	2.06296537615246e-05	0
Dorea formicigenerans CAG:28	0.0109313998458477	0.0203704259736101	1.99440657250205e-05	0
Oribacterium sp. WCC10	0.0109313998458477	0.0203704259736101	1.25131164939912e-05	0
Pseudobutyrivibrio sp. YE44	0.0109313998458477	0.0203704259736101	1.27140802292453e-05	0
Lachnospiraceae bacterium 6_1_63FAA	0.0109313998458477	0.0203704259736101	1.56074056881086e-05	0
Lachnospiraceae bacterium VE202-23	0.0109313998458477	0.0203704259736101	1.51854002352071e-05	0
Asaccharospora irregularis	0.0109313998458477	0.0203704259736101	1.92325644147313e-05	0
Romboutsia sp. MT17	0.0109313998458477	0.0203704259736101	2.79967910373089e-05	0
Terrisporobacter glycolicus	0.0109313998458477	0.0203704259736101	1.93450276864775e-05	0
Clostridiales bacterium 38-18	0.0109313998458477	0.0203704259736101	2.03357503191749e-05	0
Clostridiales bacterium MCWD3	0.0109313998458477	0.0203704259736101	1.35889352164912e-05	0
Clostridiales bacterium VE202-26	0.0109313998458477	0.0203704259736101	1.46939448084528e-05	0
Clostridia bacterium UC5.1-2F7	0.0109313998458477	0.0203704259736101	1.95187129832551e-05	0
Firmicutes bacterium CAG:884	0.0109313998458477	0.0203704259736101	1.24857014714577e-05	0
Turicibacter sp. H121	0.0109313998458477	0.0203704259736101	0.000113542372932727	0
Megasphaera sp. DISK 18	0.0109313998458477	0.0203704259736101	2.06751245491532e-05	0
Chlamydia trachomatis	0.011149651683327	0.0207590821523629	0.00207018326376025	0.0135649173687493
Vibrio parahaemolyticus	0.0131619595686179	0.0244844438850245	0.000304897681249749	0.000108523766518694
uncultured bacterium Contig140	0.0143093854356305	0.0258558288267759	1.49386811692773e-05	0
Bacteroides stercorirosoris	0.0143093854356305	0.0258558288267759	1.57322373347269e-05	0
Bacteroides sp. CAG:443	0.0143093854356305	0.0258558288267759	1.64133438860307e-05	0
Prevotella sp. DNF00663	0.0143093854356305	0.0258558288267759	1.66504852424448e-05	0
Alistipes sp. HGB5	0.0143093854356305	0.0258558288267759	1.28770226034436e-05	0
Alkalitalea saponilacus	0.0143093854356305	0.0258558288267759	2.08065891999159e-05	0
Marinilabilia salmonicolor	0.0143093854356305	0.0258558288267759	3.51733207951283e-05	0
Flectobacillus sp. BAB-3569	0.0143093854356305	0.0258558288267759	1.45963378160211e-05	0
Cytophagaceae bacterium SCN 52-12	0.0143093854356305	0.0258558288267759	1.44537695049065e-05	0
Flavobacterium denitrificans	0.0143093854356305	0.0258558288267759	2.01599631297659e-05	0
Spirochaetaceae bacterium 4572_59	0.0143093854356305	0.0258558288267759	2.17290814337321e-05	0
Olsenella sp. Marseille-P2912	0.0143093854356305	0.0258558288267759	3.14886142753266e-05	0
Collinsella sp. An271	0.0143093854356305	0.0258558288267759	2.66028299433272e-05	0
Gordonibacter sp. An232A	0.0143093854356305	0.0258558288267759	1.7540263452202e-05	0
Lactococcus lactis	0.0143093854356305	0.0258558288267759	2.44929842098452e-05	0
Streptococcus sp. HMSC034E12	0.0143093854356305	0.0258558288267759	1.53158860305284e-05	0
Clostridium sp. 27_14	0.0143093854356305	0.0258558288267759	2.64903640353483e-05	0
Alkalibacter saccharofermentans	0.0143093854356305	0.0258558288267759	1.27306163541807e-05	0
Eubacterium sp. 3_1_31	0.0143093854356305	0.0258558288267759	1.72141277989346e-05	0
Coprococcus sp. CAG:131-related_45_246	0.0143093854356305	0.0258558288267759	2.0598216016541e-05	0
Lachnobacterium bovis	0.0143093854356305	0.0258558288267759	1.43290689308294e-05	0
Pseudobutyrivibrio sp. 49	0.0143093854356305	0.0258558288267759	1.48021052410699e-05	0
Pseudobutyrivibrio sp. AR14	0.0143093854356305	0.0258558288267759	1.74840888495729e-05	0
Desulfitibacter alkalitolerans	0.0143093854356305	0.0258558288267759	2.16307170646369e-05	0
Desulfotomaculum intricatum	0.0143093854356305	0.0258558288267759	1.73231149064031e-05	0
[Clostridium] hiranonis	0.0143093854356305	0.0258558288267759	2.05154773360441e-05	0
uncultured Faecalibacterium sp.	0.0143093854356305	0.0258558288267759	2.03859963520736e-05	0
Faecalibacterium sp. An77	0.0143093854356305	0.0258558288267759	1.85992102872127e-05	0
Ruminococcus sp. CAG:379	0.0143093854356305	0.0258558288267759	1.46730005887337e-05	0
Ruminococcaceae bacterium KH2T8	0.0143093854356305	0.0258558288267759	1.22822836516593e-05	0
[Eubacterium] angustum	0.0143093854356305	0.0258558288267759	1.25367457485605e-05	0
Megamonas hypermegale	0.0143093854356305	0.0258558288267759	1.40725364262272e-05	0
Propionispira arboris	0.0143093854356305	0.0258558288267759	1.71379401989761e-05	0
Sporanaerobacter sp. PP17-6a	0.0143093854356305	0.0258558288267759	1.54289441904116e-05	0
Parabacteroides distasonis	0.0167403332620165	0.030222859461248	0.00293060349040601	0.00126251175911424
uncultured bacterium Ad_136_J17_contig2	0.0185588424008681	0.0322037241012634	1.58907743824127e-05	0
Bacteroides sp. CAG:709	0.0185588424008681	0.0322037241012634	1.91266589619447e-05	0
Porphyromonas gulae	0.0185588424008681	0.0322037241012634	1.11947569548249e-05	0
Porphyromonas sp. oral taxon 278	0.0185588424008681	0.0322037241012634	1.33965211154327e-05	0
Prevotella oris	0.0185588424008681	0.0322037241012634	1.94390730125954e-05	0
Prevotella sp. MA2016	0.0185588424008681	0.0322037241012634	1.44555808412432e-05	0
Saccharicrinis fermentans	0.0185588424008681	0.0322037241012634	2.05906338734911e-05	0
Algoriphagus ratkowskyi	0.0185588424008681	0.0322037241012634	1.88322598660351e-05	0
Capnocytophaga canimorsus	0.0185588424008681	0.0322037241012634	1.44846602397893e-05	0
Sphingobacterium faecium	0.0185588424008681	0.0322037241012634	1.42116747046235e-05	0
Bacteroidetes bacterium GWE2_40_15	0.0185588424008681	0.0322037241012634	1.37178766828895e-05	0
Cytophagales bacterium B6	0.0185588424008681	0.0322037241012634	1.59626577115064e-05	0
Fibrobacter sp. UWR3	0.0185588424008681	0.0322037241012634	1.99872161565537e-05	0
Chelonobacter oris	0.0185588424008681	0.0322037241012634	1.66042689818301e-05	0
Acinetobacter pittii	0.0185588424008681	0.0322037241012634	1.70172882747506e-05	0
Verrucomicrobia bacterium CAG:312_58_20	0.0185588424008681	0.0322037241012634	1.71737690203355e-05	0
Synergistes jonesii	0.0185588424008681	0.0322037241012634	1.41319320342219e-05	0
Olsenella sp. An270	0.0185588424008681	0.0322037241012634	1.72579655791125e-05	0
Slackia sp. CM382	0.0185588424008681	0.0322037241012634	1.38874524001609e-05	0
Bacillus cereus	0.0185588424008681	0.0322037241012634	1.63206705818831e-05	0
Paenibacillus sp. CF384	0.0185588424008681	0.0322037241012634	1.65188891630443e-05	0
Paenibacillus sp. MY03	0.0185588424008681	0.0322037241012634	1.44357902900163e-05	0
Allofustis seminis	0.0185588424008681	0.0322037241012634	1.31984812421467e-05	0
Clostridium cadaveris	0.0185588424008681	0.0322037241012634	1.6700812186967e-05	0
Clostridium lundense	0.0185588424008681	0.0322037241012634	1.7635573545357e-05	0
Clostridium merdae	0.0185588424008681	0.0322037241012634	1.44657240066923e-05	0
Clostridium neonatale	0.0185588424008681	0.0322037241012634	1.57363619168158e-05	0
Clostridium ragsdalei	0.0185588424008681	0.0322037241012634	1.57171066192302e-05	0
Clostridium leptum CAG:27	0.0185588424008681	0.0322037241012634	1.7879054761467e-05	0
Clostridium sp. CAG:451	0.0185588424008681	0.0322037241012634	1.48075856599727e-05	0
Clostridium sp. CAG:533	0.0185588424008681	0.0322037241012634	2.34957547379744e-05	0
Defluviitalea phaphyphila	0.0185588424008681	0.0322037241012634	1.14969660371324e-05	0
Eubacterium sp. CAG76_36_125	0.0185588424008681	0.0322037241012634	1.28676731361756e-05	0
Butyrivibrio sp. LC3010	0.0185588424008681	0.0322037241012634	1.15955019464075e-05	0
Butyrivibrio sp. ob235	0.0185588424008681	0.0322037241012634	1.1763656612201e-05	0
Butyrivibrio sp. Su6	0.0185588424008681	0.0322037241012634	2.65479077568029e-05	0
Lachnospiraceae bacterium 9_1_43BFAA	0.0185588424008681	0.0322037241012634	2.49639924704372e-05	0
Peptostreptococcus sp. D1	0.0185588424008681	0.0322037241012634	1.2181456466392e-05	0
Anaerovirgula multivorans	0.0185588424008681	0.0322037241012634	1.18415044350849e-05	0
Thermoanaerobacterales bacterium 50_218	0.0185588424008681	0.0322037241012634	2.71412010519153e-05	0
Coprobacillus sp. 8_2_54BFAA	0.0185588424008681	0.0322037241012634	1.28280109265096e-05	0
Coprobacillus sp. CAG:698	0.0185588424008681	0.0322037241012634	1.22329171002752e-05	0
Eggerthia catenaformis	0.0185588424008681	0.0322037241012634	1.24165825539747e-05	0
Massiliomicrobiota sp. An134	0.0185588424008681	0.0322037241012634	9.96059403918251e-06	0
Massiliomicrobiota sp. An142	0.0185588424008681	0.0322037241012634	1.34514608845305e-05	0
Firmicutes bacterium CAG:110_56_8	0.0185588424008681	0.0322037241012634	1.41228155570751e-05	0
Haloplasma contractile	0.0185588424008681	0.0322037241012634	1.49987842416416e-05	0
bacterium OL-1	0.0185588424008681	0.0322037241012634	1.6416756402949e-05	0
uncultured bacterium Contig16	0.0238596313244697	0.0402925058536947	1.33054342091562e-05	0
Porphyromonas asaccharolytica	0.0238596313244697	0.0402925058536947	1.61314919607768e-05	0
Prevotella sp. BP1-145	0.0238596313244697	0.0402925058536947	1.26128276435832e-05	0
Draconibacterium orientale	0.0238596313244697	0.0402925058536947	1.28995702502269e-05	0
Reichenbachiella agariperforans	0.0238596313244697	0.0402925058536947	1.87682443391546e-05	0
Flavobacterium flevense	0.0238596313244697	0.0402925058536947	1.46702550718499e-05	0
Sinomicrobium oceani	0.0238596313244697	0.0402925058536947	1.45193246386389e-05	0
Bacteroidetes bacterium 41-46	0.0238596313244697	0.0402925058536947	1.42368780174185e-05	0
Cupriavidus metallidurans	0.0238596313244697	0.0402925058536947	1.18331413077587e-05	0
Desulfovibrio hydrothermalis	0.0238596313244697	0.0402925058536947	1.38797644188121e-05	0
uncultured delta proteobacterium HF0010_01J10	0.0238596313244697	0.0402925058536947	1.78070246558327e-05	0
Cloacibacillus porcorum	0.0238596313244697	0.0402925058536947	1.05347479972825e-05	0
Actinobacteria bacterium 66_15	0.0238596313244697	0.0402925058536947	1.27744900323882e-05	0
Olsenella sp. An290	0.0238596313244697	0.0402925058536947	2.16430714851493e-05	0
Flexilinea flocculi	0.0238596313244697	0.0402925058536947	2.13687150777699e-05	0
Bacillus sp. MRMR6	0.0238596313244697	0.0402925058536947	1.56406077713857e-05	0
Paenibacillus sp. FSL H7-0331	0.0238596313244697	0.0402925058536947	1.11906639791814e-05	0
Paenibacillus sp. FSL H7-0357	0.0238596313244697	0.0402925058536947	1.32742239812332e-05	0
Alkaliphilus peptidifermentans	0.0238596313244697	0.0402925058536947	1.34779022686283e-05	0
Clostridium sp. CAG:149	0.0238596313244697	0.0402925058536947	1.21589330648697e-05	0
Clostridium sp. CAG:780	0.0238596313244697	0.0402925058536947	1.40162844366805e-05	0
Maledivibacter halophilus	0.0238596313244697	0.0402925058536947	1.3898395694764e-05	0
Lachnospiraceae bacterium NC2008	0.0238596313244697	0.0402925058536947	1.23798694471387e-05	0
Lachnospiraceae bacterium VE202-12	0.0238596313244697	0.0402925058536947	1.78021716432541e-05	0
Dehalobacter sp. FTH1	0.0238596313244697	0.0402925058536947	1.41548816746823e-05	0
Desulfitobacterium dehalogenans	0.0238596313244697	0.0402925058536947	1.69666794993686e-05	0
Desulfosporosinus sp. BICA1-9	0.0238596313244697	0.0402925058536947	1.47140857590256e-05	0
Peptococcaceae bacterium 1109	0.0238596313244697	0.0402925058536947	1.82569159045852e-05	0
Peptoanaerobacter stomatis	0.0238596313244697	0.0402925058536947	1.68624304862403e-05	0
Proteocatella sphenisci	0.0238596313244697	0.0402925058536947	1.44164785706321e-05	0
Ruminococcus obeum CAG:39	0.0238596313244697	0.0402925058536947	1.22102027915171e-05	0
Coprobacillus sp. CAG:605	0.0238596313244697	0.0402925058536947	1.35691900277614e-05	0
Faecalicoccus pleomorphus	0.0238596313244697	0.0402925058536947	1.13884602282463e-05	0
Dendrosporobacter quercicolus	0.0238596313244697	0.0402925058536947	1.41670466454311e-05	0
Pararhodospirillum photometricum	0.0243333989757389	0.0410602157519751	5.79770717336433e-05	7.49834675464321e-05
Blautia hansenii	0.02499105368072	0.0421367647818906	2.63908041534337e-05	4.96425734710087e-05
Clostridioides difficile	0.0265294915999252	0.0446955192599368	0.00148944807825224	0.00229419346858614
uncultured murine large bowel bacterium BAC 31B	0.0304199951069018	0.0490888927063935	1.39803215353933e-05	0
Bacteroides sp. 2_1_56FAA	0.0304199951069018	0.0490888927063935	1.45850199389133e-05	0
Fermentimonas caenicola	0.0304199951069018	0.0490888927063935	1.08178488936337e-05	0
Porphyromonas circumdentaria	0.0304199951069018	0.0490888927063935	1.36167281950736e-05	0
Porphyromonadaceae bacterium KH3R12	0.0304199951069018	0.0490888927063935	1.20562952216158e-05	0
Bacteroidales bacterium CF	0.0304199951069018	0.0490888927063935	1.12156151983165e-05	0
Lunatimonas lonarensis	0.0304199951069018	0.0490888927063935	1.39317946227054e-05	0
Flexibacter flexilis	0.0304199951069018	0.0490888927063935	1.28166794585464e-05	0
Leadbetterella byssophila	0.0304199951069018	0.0490888927063935	1.01827809714764e-05	0
Nafulsella turpanensis	0.0304199951069018	0.0490888927063935	1.28073516312306e-05	0
Chryseobacterium sp. G972	0.0304199951069018	0.0490888927063935	1.36932247949218e-05	0
Riemerella anatipestifer	0.0304199951069018	0.0490888927063935	1.0310277663026e-05	0
Sphingobacterium sp. HMSC13C05	0.0304199951069018	0.0490888927063935	1.16792386738596e-05	0
Sphingobacteriales bacterium 44-15	0.0304199951069018	0.0490888927063935	1.30542771922455e-05	0
Oxalobacter formigenes	0.0304199951069018	0.0490888927063935	1.86840986866941e-05	0
Helicobacter felis	0.0304199951069018	0.0490888927063935	8.85583831241638e-06	0
Pyramidobacter piscolens	0.0304199951069018	0.0490888927063935	1.58587442781841e-05	0
Trueperella pyogenes	0.0304199951069018	0.0490888927063935	2.35826841558753e-05	0
Varibaculum timonense	0.0304199951069018	0.0490888927063935	1.01996092823431e-05	0
Olsenella profusa	0.0304199951069018	0.0490888927063935	2.53167304337944e-05	0
Olsenella sp. An188	0.0304199951069018	0.0490888927063935	2.70967173742181e-05	0
Collinsella intestinalis	0.0304199951069018	0.0490888927063935	2.30698781468463e-05	0
Bacillus coagulans	0.0304199951069018	0.0490888927063935	1.4881480432713e-05	0
Paenibacillus phocaensis	0.0304199951069018	0.0490888927063935	1.09000623347119e-05	0
Paenibacillus sp. FF9	0.0304199951069018	0.0490888927063935	1.36151166260924e-05	0
Streptococcus ovis	0.0304199951069018	0.0490888927063935	1.49297415871424e-05	0
Alkaliphilus metalliredigens	0.0304199951069018	0.0490888927063935	1.57181385336673e-05	0
Clostridium aurantibutyricum	0.0304199951069018	0.0490888927063935	7.78957046523494e-06	0
Clostridium saudiense	0.0304199951069018	0.0490888927063935	1.63395466022846e-05	0
Clostridium scatologenes	0.0304199951069018	0.0490888927063935	1.38751995751977e-05	0
Clostridium sp. 44_14	0.0304199951069018	0.0490888927063935	1.05479808917449e-05	0
Clostridium sp. CAG:217_53_7	0.0304199951069018	0.0490888927063935	1.26006997403843e-05	0
Clostridium sp. CAG:269	0.0304199951069018	0.0490888927063935	1.07940993183273e-05	0
Clostridium sp. CAG:793	0.0304199951069018	0.0490888927063935	1.89108379528769e-05	0
Eubacterium sp. 45_250	0.0304199951069018	0.0490888927063935	1.32700182733286e-05	0
Blautia sp. CAG:52	0.0304199951069018	0.0490888927063935	8.29039622506288e-06	0
Butyrivibrio sp. VCB2006	0.0304199951069018	0.0490888927063935	1.35873744526569e-05	0
Oribacterium sp. P6A1	0.0304199951069018	0.0490888927063935	1.03626608523525e-05	0
Pseudobutyrivibrio sp. C4	0.0304199951069018	0.0490888927063935	1.47421373389369e-05	0
Tyzzerella sp. Marseille-P3062	0.0304199951069018	0.0490888927063935	1.1423533445964e-05	0
Lachnospiraceae bacterium 5_1_57FAA	0.0304199951069018	0.0490888927063935	1.75765366821934e-05	0
Oscillibacter sp. KLE 1728	0.0304199951069018	0.0490888927063935	1.06964166826634e-05	0
Desulfosporosinus lacus	0.0304199951069018	0.0490888927063935	1.42317132341065e-05	0
Desulfosporosinus sp. BG	0.0304199951069018	0.0490888927063935	1.32402616512963e-05	0
Desulfotomaculum ruminis	0.0304199951069018	0.0490888927063935	1.60786677072502e-05	0
Desulfotomaculum sp. 46_80	0.0304199951069018	0.0490888927063935	1.54409758631894e-05	0
Bittarella massiliensis	0.0304199951069018	0.0490888927063935	1.04544777807789e-05	0
Faecalibacterium sp. CAG:82	0.0304199951069018	0.0490888927063935	9.68192123883868e-06	0
Faecalibacterium sp. CAG:82-related_59_9	0.0304199951069018	0.0490888927063935	1.16513504691845e-05	0
Fournierella massiliensis	0.0304199951069018	0.0490888927063935	1.41397891528035e-05	0
Ruminococcaceae bacterium AB4001	0.0304199951069018	0.0490888927063935	1.52628331362625e-05	0
Clostridiales bacterium 38_11	0.0304199951069018	0.0490888927063935	1.50827417633191e-05	0
Clostridiales bacterium GWC2_40_7	0.0304199951069018	0.0490888927063935	1.5110583274514e-05	0
Clostridiales bacterium KA00274	0.0304199951069018	0.0490888927063935	1.96231057733879e-05	0
Dethiosulfatibacter aminovorans	0.0304199951069018	0.0490888927063935	1.27872534200769e-05	0
Firmicutes bacterium M10-2	0.0304199951069018	0.0490888927063935	1.06397480206481e-05	0
uncultured bacterium Contig1763	0.0384803596147218	0.0597560946770644	1.15050850759734e-05	0
uncultured bacterium DCM007Kan05	0.0384803596147218	0.0597560946770644	1.08325489854401e-05	0
Bacteroides fragilis CAG:558	0.0384803596147218	0.0597560946770644	9.860056790753e-06	0
Culturomica massiliensis	0.0384803596147218	0.0597560946770644	1.05891839017845e-05	0
Odoribacter sp. CAG:788	0.0384803596147218	0.0597560946770644	1.29356138406151e-05	0
Parabacteroides gordonii	0.0384803596147218	0.0597560946770644	1.01661171332258e-05	0
Parabacteroides sp. HGS0025	0.0384803596147218	0.0597560946770644	1.45941557633112e-05	0
Prevotella fusca	0.0384803596147218	0.0597560946770644	1.36368412270759e-05	0
Prevotella sp. P6B4	0.0384803596147218	0.0597560946770644	1.02039945492864e-05	0
Labilibacter marinus	0.0384803596147218	0.0597560946770644	1.11702412541898e-05	0
Chitinophaga jiangningensis	0.0384803596147218	0.0597560946770644	1.88151344204755e-05	0
Echinicola pacifica	0.0384803596147218	0.0597560946770644	1.00776649700867e-05	0
Flammeovirgaceae bacterium 311	0.0384803596147218	0.0597560946770644	1.04846082992507e-05	0
Pedobacter antarcticus	0.0384803596147218	0.0597560946770644	1.72352255186481e-05	0
Bacteroidetes bacterium OLB9	0.0384803596147218	0.0597560946770644	1.31516103977294e-05	0
Halomonas sp. JB380	0.0384803596147218	0.0597560946770644	1.03963635562937e-05	0
Vibrio splendidus	0.0384803596147218	0.0597560946770644	1.10628263523989e-05	0
Planctomycetes bacterium GWF2_41_51	0.0384803596147218	0.0597560946770644	1.81828791777158e-05	0
Treponema azotonutricium	0.0384803596147218	0.0597560946770644	1.62902830876691e-05	0
Treponema brennaborense	0.0384803596147218	0.0597560946770644	1.51073315852231e-05	0
Bifidobacterium magnum	0.0384803596147218	0.0597560946770644	1.61838007646658e-05	0
Parascardovia denticolens	0.0384803596147218	0.0597560946770644	1.05666185839816e-05	0
Olsenella scatoligenes	0.0384803596147218	0.0597560946770644	2.84681732573196e-05	0
Cryptobacterium curtum	0.0384803596147218	0.0597560946770644	1.1447193122192e-05	0
Paenibacillus oryzae	0.0384803596147218	0.0597560946770644	1.09030529041875e-05	0
Jeotgalibacillus campisalis	0.0384803596147218	0.0597560946770644	9.46626476445089e-06	0
Lactobacillus delbrueckii	0.0384803596147218	0.0597560946770644	1.14350681479429e-05	0
Sharpea azabuensis	0.0384803596147218	0.0597560946770644	1.05119052026806e-05	0
Candidatus Arthromitus sp. SFB-rat-Yit	0.0384803596147218	0.0597560946770644	1.29025992725767e-05	0
Clostridium aceticum	0.0384803596147218	0.0597560946770644	1.31493028754104e-05	0
Clostridium chromiireducens	0.0384803596147218	0.0597560946770644	1.32387076559909e-05	0
Clostridium frigidicarnis	0.0384803596147218	0.0597560946770644	1.09912495082036e-05	0
Clostridium ihumii	0.0384803596147218	0.0597560946770644	1.31019836216401e-05	0
Clostridium intestinale	0.0384803596147218	0.0597560946770644	9.21607212227321e-06	0
Clostridium sp. ATCC 29733	0.0384803596147218	0.0597560946770644	1.06349528039729e-05	0
Clostridium sp. CAG:567	0.0384803596147218	0.0597560946770644	1.17088423017438e-05	0
Clostridium sp. CAG:594	0.0384803596147218	0.0597560946770644	9.29140911779801e-06	0
Acetobacterium sp. MES1	0.0384803596147218	0.0597560946770644	1.17093110886351e-05	0
Acetobacterium woodii	0.0384803596147218	0.0597560946770644	1.05588062745734e-05	0
Eubacterium pyruvativorans	0.0384803596147218	0.0597560946770644	1.21889985050118e-05	0
Butyrivibrio sp. WCD2001	0.0384803596147218	0.0597560946770644	8.72143202781267e-06	0
uncultured Dorea sp.	0.0384803596147218	0.0597560946770644	9.72952172694889e-06	0
Oribacterium sp. KHPX15	0.0384803596147218	0.0597560946770644	8.27954873274578e-06	0
Pseudobutyrivibrio sp. OR37	0.0384803596147218	0.0597560946770644	1.0756874160015e-05	0
Desulfosporosinus youngiae	0.0384803596147218	0.0597560946770644	1.26702635807138e-05	0
[Clostridium] dakarense	0.0384803596147218	0.0597560946770644	9.01337554092203e-06	0
Ruminococcus sp. 5_1_39BFAA	0.0384803596147218	0.0597560946770644	1.07243903038778e-05	0
Clostridiales bacterium VE202-09	0.0384803596147218	0.0597560946770644	9.12745955429532e-06	0
Tepidanaerobacter syntrophicus	0.0384803596147218	0.0597560946770644	1.43003226415512e-05	0
Selenomonas bovis	0.0384803596147218	0.0597560946770644	1.04730891430895e-05	0
Selenomonas sp. oral taxon 149	0.0384803596147218	0.0597560946770644	1.04729889405927e-05	0
Tepidimicrobium xylanilyticum	0.0384803596147218	0.0597560946770644	1.11216842002848e-05	0
Caldithrix abyssi	0.0483180643724551	0.071956644857659	1.41343686903803e-05	0
uncultured bacterium contig00023(2014)	0.0483180643724551	0.071956644857659	1.05461639696605e-05	0
uncultured bacterium Contig1604	0.0483180643724551	0.071956644857659	1.09436633131864e-05	0
Bacteroides sp. CAG:754	0.0483180643724551	0.071956644857659	1.34497228023443e-05	0
Bacteroides stercoris CAG:120	0.0483180643724551	0.071956644857659	8.40051191449457e-06	0
Macellibacteroides sp. HH-ZS	0.0483180643724551	0.071956644857659	1.01273043862405e-05	0
Porphyromonas sp. COT-290 OH860	0.0483180643724551	0.071956644857659	1.00177098079417e-05	0
Prevotella aurantiaca	0.0483180643724551	0.071956644857659	8.753030194669e-06	0
Prevotella ihumii	0.0483180643724551	0.071956644857659	9.19040255083022e-06	0
Alistipes onderdonkii	0.0483180643724551	0.071956644857659	8.4260930276872e-06	0
Chitinophaga filiformis	0.0483180643724551	0.071956644857659	1.07042182262593e-05	0
Solirubrum puertoriconensis	0.0483180643724551	0.071956644857659	1.13277531047405e-05	0
Pedobacter glucosidilyticus	0.0483180643724551	0.071956644857659	1.0044724923618e-05	0
Solitalea canadensis	0.0483180643724551	0.071956644857659	9.90856420908951e-06	0
Sphingobacterium sp. ML3W	0.0483180643724551	0.071956644857659	1.03205478881324e-05	0
Sphingobacterium thalpophilum	0.0483180643724551	0.071956644857659	1.51658756581814e-05	0
Bacteroidetes bacterium OLB10	0.0483180643724551	0.071956644857659	1.14658667583959e-05	0
Bacteroidetes bacterium oral taxon 272	0.0483180643724551	0.071956644857659	9.64375683428864e-06	0
Bacteroidetes oral taxon 274	0.0483180643724551	0.071956644857659	9.38411765980766e-06	0
Alphaproteobacteria bacterium	0.0483180643724551	0.071956644857659	8.65066926174161e-06	0
Ferrimonas futtsuensis	0.0483180643724551	0.071956644857659	9.64519155704806e-06	0
Legionella anisa	0.0483180643724551	0.071956644857659	1.07099005447278e-05	0
Atopobium sp. HMSC064B08	0.0483180643724551	0.071956644857659	9.32438092633233e-06	0
Olsenella sp. kh2p3	0.0483180643724551	0.071956644857659	1.35796490928062e-05	0
Collinsella sp. An7	0.0483180643724551	0.071956644857659	1.48695288683004e-05	0
uncultured Collinsella sp.	0.0483180643724551	0.071956644857659	2.42219903308554e-05	0
Dehalococcoides mccartyi	0.0483180643724551	0.071956644857659	9.29588606400488e-06	0
Paenibacillus jilunlii	0.0483180643724551	0.071956644857659	9.19478465779461e-06	0
Paenibacillus pectinilyticus	0.0483180643724551	0.071956644857659	1.32562403689552e-05	0
Paenibacillus sp. P22	0.0483180643724551	0.071956644857659	9.25998189625942e-06	0
Enterococcus cecorum	0.0483180643724551	0.071956644857659	9.5230802351637e-06	0
Clostridium sp. BNL1100	0.0483180643724551	0.071956644857659	1.18021506859595e-05	0
Clostridium sp. CAG:1000	0.0483180643724551	0.071956644857659	8.3795273609493e-06	0
Clostridium sp. CAG:1219	0.0483180643724551	0.071956644857659	9.76470586624725e-06	0
Clostridium sp. CAG:433	0.0483180643724551	0.071956644857659	1.81408937440388e-05	0
Desnuesiella massiliensis	0.0483180643724551	0.071956644857659	8.19188272459257e-06	0
Geosporobacter ferrireducens	0.0483180643724551	0.071956644857659	9.57321113230925e-06	0
Acidaminobacter hydrogenoformans	0.0483180643724551	0.071956644857659	7.20551104905526e-06	0
Eubacterium dolichum CAG:375	0.0483180643724551	0.071956644857659	1.05251003257791e-05	0
Eubacterium sp. CAG:248	0.0483180643724551	0.071956644857659	8.50269204752079e-06	0
Eubacterium barkeri	0.0483180643724551	0.071956644857659	8.10008601297207e-06	0
Pseudoramibacter alactolyticus	0.0483180643724551	0.071956644857659	8.85564142159244e-06	0
Butyrivibrio sp. AE3009	0.0483180643724551	0.071956644857659	1.18115795437959e-05	0
Butyrivibrio sp. XPD2002	0.0483180643724551	0.071956644857659	1.09464862081135e-05	0
Coprococcus sp. CAG:131_42_139	0.0483180643724551	0.071956644857659	8.72560314195842e-06	0
Fusicatenibacter sp. 2789STDY5834925	0.0483180643724551	0.071956644857659	9.64223292319626e-06	0
Herbinix hemicellulosilytica	0.0483180643724551	0.071956644857659	8.63754829827618e-06	0
Lachnospiraceae bacterium 8_1_57FAA	0.0483180643724551	0.071956644857659	1.10234682385949e-05	0
Lachnospiraceae bacterium KH1T2	0.0483180643724551	0.071956644857659	9.53084329321827e-06	0
Lachnospiraceae bacterium KHCPX20	0.0483180643724551	0.071956644857659	9.43950358938837e-06	0
Desulfotomaculum arcticum	0.0483180643724551	0.071956644857659	6.93618404228897e-06	0
[Clostridium] straminisolvens	0.0483180643724551	0.071956644857659	9.04754812140318e-06	0
Turicibacter sp. HGF1	0.0483180643724551	0.071956644857659	2.04315946587288e-05	0
Erysipelotrichaceae bacterium 5_2_54FAA	0.0483180643724551	0.071956644857659	8.29693177297994e-06	0
Acidaminococcus massiliensis	0.0483180643724551	0.071956644857659	1.3037696746549e-05	0
Sporomusa silvacetica	0.0483180643724551	0.071956644857659	8.99624572193181e-06	0
Peptoniphilus sp. ING2-D1G	0.0483180643724551	0.071956644857659	8.30038662938625e-06	0
Firmicutes bacterium CAG:176_59_8	0.0483180643724551	0.071956644857659	8.8108838902628e-06	0
Acholeplasma brassicae	0.0483180643724551	0.071956644857659	1.14588708536085e-05	0
Micrococcus luteus	0.053571145288444	0.0797242808007886	2.37741284484072e-06	0.00101167356335448
Deferribacter desulfuricans	0.0602534818706664	0.0871276731773536	1.15906353443436e-05	0
uncultured bacterium 5E7	0.0602534818706664	0.0871276731773536	8.72605586844964e-06	0
Prevotella sp. oral taxon 472	0.0602534818706664	0.0871276731773536	1.41613087862991e-05	0
Salinivirga cyanobacteriivorans	0.0602534818706664	0.0871276731773536	9.14068951943546e-06	0
Indibacter alkaliphilus	0.0602534818706664	0.0871276731773536	7.32258222800543e-06	0
Fulvivirga imtechensis	0.0602534818706664	0.0871276731773536	8.72147653056256e-06	0
Pontibacter roseus	0.0602534818706664	0.0871276731773536	1.01604482149909e-05	0
Pontibacter ummariensis	0.0602534818706664	0.0871276731773536	8.42065152081505e-06	0
Sebaldella termitidis	0.0602534818706664	0.0871276731773536	7.09584199858359e-06	0
Gallaecimonas pentaromativorans	0.0602534818706664	0.0871276731773536	1.04231280520165e-05	0
Spirochaetes bacterium RIFOXYC1_FULL_54_7	0.0602534818706664	0.0871276731773536	7.82110001594299e-06	0
Bifidobacterium animalis	0.0602534818706664	0.0871276731773536	5.60718833985909e-05	0
Salinispora pacifica	0.0602534818706664	0.0871276731773536	7.84566066150449e-06	0
Atopobium fossor	0.0602534818706664	0.0871276731773536	3.49347389534733e-05	0
Olsenella sp. Marseille-P2300	0.0602534818706664	0.0871276731773536	2.44882161003061e-05	0
Collinsella sp. Marseille-P2666	0.0602534818706664	0.0871276731773536	2.22193183049964e-05	0
Coriobacteriaceae bacterium BV3Ac1	0.0602534818706664	0.0871276731773536	7.54814469659987e-06	0
Paenibacillus sp. IHB B 3415	0.0602534818706664	0.0871276731773536	6.48645283283809e-06	0
Lactobacillus sp. ASF360	0.0602534818706664	0.0871276731773536	8.53138456586568e-06	0
Caldicoprobacter oshimai	0.0602534818706664	0.0871276731773536	7.31724349283981e-06	0
Clostridium gasigenes	0.0602534818706664	0.0871276731773536	8.49676146133326e-06	0
Clostridium sp. DL-VIII	0.0602534818706664	0.0871276731773536	7.8614522104107e-06	0
Clostridium tepidiprofundi	0.0602534818706664	0.0871276731773536	1.00104910047548e-05	0
Clostridium clostridioforme CAG:511	0.0602534818706664	0.0871276731773536	1.89318220024563e-05	0
Butyrivibrio sp. AE3006	0.0602534818706664	0.0871276731773536	6.10433346281742e-06	0
Butyrivibrio sp. LB2008	0.0602534818706664	0.0871276731773536	8.85696607842751e-06	0
Butyrivibrio sp. VCB2001	0.0602534818706664	0.0871276731773536	7.76790281230994e-06	0
Oribacterium asaccharolyticum	0.0602534818706664	0.0871276731773536	7.88243614042887e-06	0
Lachnospiraceae bacterium oral taxon 500	0.0602534818706664	0.0871276731773536	8.93276738870104e-06	0
Oscillibacter sp. KLE 1745	0.0602534818706664	0.0871276731773536	8.71224106336825e-06	0
Intestinibacter bartlettii	0.0602534818706664	0.0871276731773536	1.87314602248534e-05	0
Romboutsia lituseburensis	0.0602534818706664	0.0871276731773536	1.03445607334304e-05	0
Epulopiscium sp. Nele67-Bin004	0.0602534818706664	0.0871276731773536	7.20152641850325e-06	0
Clostridiales bacterium VE202-08	0.0602534818706664	0.0871276731773536	8.03953572301491e-06	0
Clostridiales bacterium VE202-14	0.0602534818706664	0.0871276731773536	9.80109573742564e-06	0
Clostridia bacterium 62_21	0.0602534818706664	0.0871276731773536	1.37156826437931e-05	0
Erysipelotrichaceae bacterium CAG:64	0.0602534818706664	0.0871276731773536	1.04858779597877e-05	0
Centipeda periodontii	0.0602534818706664	0.0871276731773536	1.0349907098875e-05	0
Megasphaera sp. An286	0.0602534818706664	0.0871276731773536	1.2756272079061e-05	0
Sporanaerobacter acetigenes	0.0602534818706664	0.0871276731773536	8.1137319727203e-06	0
Mycoplasma testudinis	0.0602534818706664	0.0871276731773536	8.90289148885888e-06	0
Candidatus Vecturithrix granuli	0.0602534818706664	0.0871276731773536	7.32878580606094e-06	0
Tepidanaerobacter acetatoxydans	0.0610614194526203	0.0882364274355801	2.11522783249701e-05	0.000654450261780105
Bacteroides plebeius CAG:211	0.0746582272221725	0.103689294191261	9.97805115416066e-06	0
Odoribacter sp. 43_10	0.0746582272221725	0.103689294191261	8.37476105370678e-06	0
Petrimonas mucosa	0.0746582272221725	0.103689294191261	7.99305629229969e-06	0
Porphyromonas sp. COT-108 OH2963	0.0746582272221725	0.103689294191261	1.02168708432898e-05	0
Prevotella multiformis	0.0746582272221725	0.103689294191261	8.43125275784779e-06	0
Prevotella sp. RM4	0.0746582272221725	0.103689294191261	8.98429843958227e-06	0
Alistipes sp. ZOR0009	0.0746582272221725	0.103689294191261	6.20117460746351e-06	0
Alistipes sp. CAG:514	0.0746582272221725	0.103689294191261	7.44482497840158e-06	0
Draconibacterium sediminis	0.0746582272221725	0.103689294191261	7.55160575023255e-06	0
Siphonobacter sp. BAB-5385	0.0746582272221725	0.103689294191261	8.88340227007211e-06	0
Bizionia paragorgiae	0.0746582272221725	0.103689294191261	6.61015622714061e-06	0
Olleya namhaensis	0.0746582272221725	0.103689294191261	1.02206482987233e-05	0
Lewinella agarilytica	0.0746582272221725	0.103689294191261	1.00845035024705e-05	0
Mucilaginibacter sp. BJC16-A31	0.0746582272221725	0.103689294191261	1.02477494498786e-05	0
Parapedobacter koreensis	0.0746582272221725	0.103689294191261	7.13151656441479e-06	0
Bacteroidetes bacterium 43-16	0.0746582272221725	0.103689294191261	7.09795135568854e-06	0
Desulfovibrio sp. An276	0.0746582272221725	0.103689294191261	6.60069995668064e-06	0
Geobacter metallireducens	0.0746582272221725	0.103689294191261	1.10040828981806e-05	0
Photobacterium ganghwense	0.0746582272221725	0.103689294191261	9.67191051886505e-06	0
Dokdonella koreensis	0.0746582272221725	0.103689294191261	9.6679040146457e-06	0
Rhodopirellula sallentina	0.0746582272221725	0.103689294191261	8.72212167224575e-06	0
Propionibacterium freudenreichii	0.0746582272221725	0.103689294191261	1.37058588824761e-05	0
Atopobium sp. oral taxon 810	0.0746582272221725	0.103689294191261	1.40608521812961e-05	0
Collinsella phocaeensis	0.0746582272221725	0.103689294191261	1.07580378856428e-05	0
Collinsella sp. CAG:289	0.0746582272221725	0.103689294191261	9.61612504542786e-06	0
Olegusella massiliensis	0.0746582272221725	0.103689294191261	5.97873592552202e-06	0
Chloroflexus aggregans	0.0746582272221725	0.103689294191261	8.38648815982777e-06	0
Bacillus sp. FJAT-27264	0.0746582272221725	0.103689294191261	8.81286206842145e-06	0
Paenibacillus daejeonensis	0.0746582272221725	0.103689294191261	9.40989783207411e-06	0
Paenibacillus sanguinis	0.0746582272221725	0.103689294191261	1.01028154982195e-05	0
Desulfuribacillus stibiiarsenatis	0.0746582272221725	0.103689294191261	9.87233127629798e-06	0
Streptococcus intermedius	0.0746582272221725	0.103689294191261	1.0419425086764e-05	0
Christensenella minuta	0.0746582272221725	0.103689294191261	9.08206573974555e-06	0
Alkaliphilus transvaalensis	0.0746582272221725	0.103689294191261	9.08462715444888e-06	0
Clostridium collagenovorans	0.0746582272221725	0.103689294191261	8.41052343960138e-06	0
Clostridium sp. BL-8	0.0746582272221725	0.103689294191261	6.69491272484244e-06	0
Clostridium sp. CAG:354_28_25	0.0746582272221725	0.103689294191261	1.16014875405071e-05	0
Clostridium sp. Marseille-P2414	0.0746582272221725	0.103689294191261	5.88897261138023e-06	0
Clostridium uliginosum	0.0746582272221725	0.103689294191261	6.99346273176125e-06	0
Clostridium sp. CAG:492	0.0746582272221725	0.103689294191261	7.76798526185449e-06	0
Clostridium sp. CAG:557	0.0746582272221725	0.103689294191261	7.61873352382778e-06	0
Clostridium sp. CAG:710	0.0746582272221725	0.103689294191261	8.2687516310988e-06	0
[Eubacterium] minutum	0.0746582272221725	0.103689294191261	1.05798816226474e-05	0
Eubacterium sp. CAG:603	0.0746582272221725	0.103689294191261	7.45932403743138e-06	0
Blautia sp. CAG:37_48_57	0.0746582272221725	0.103689294191261	5.51500649640846e-06	0
Pseudobutyrivibrio sp. NOR37	0.0746582272221725	0.103689294191261	7.47576272958035e-06	0
Desulfitibacter sp. BRH_c19	0.0746582272221725	0.103689294191261	7.4682859113615e-06	0
Desulfitobacterium dichloroeliminans	0.0746582272221725	0.103689294191261	9.58324618761397e-06	0
Desulfosporosinus sp. FKA	0.0746582272221725	0.103689294191261	8.44215272742481e-06	0
[Eubacterium] yurii	0.0746582272221725	0.103689294191261	8.02758253162723e-06	0
Peptostreptococcus anaerobius CAG:621	0.0746582272221725	0.103689294191261	7.69109562703833e-06	0
Romboutsia ilealis	0.0746582272221725	0.103689294191261	5.04996352385854e-05	0
Proteiniborus ethanoligenes	0.0746582272221725	0.103689294191261	8.64947755702188e-06	0
Moorella glycerini	0.0746582272221725	0.103689294191261	9.09883976796209e-06	0
uncultured firmicutes bacterium contig_31	0.0746582272221725	0.103689294191261	7.58446518012541e-06	0
Kandleria vitulina	0.0746582272221725	0.103689294191261	6.9695580709818e-06	0
Erysipelotrichaceae bacterium 2_2_44A	0.0746582272221725	0.103689294191261	8.20843879567392e-06	0
Limnochorda pilosa	0.0746582272221725	0.103689294191261	7.45833542203979e-06	0
Schwartzia succinivorans	0.0746582272221725	0.103689294191261	7.45438761782075e-06	0
Murdochiella massiliensis	0.0746582272221725	0.103689294191261	5.73337545952434e-06	0
Anaerorhabdus furcosa	0.0919665550334583	0.122564880246705	5.67673096432964e-06	0
Paraprevotella clara CAG:116	0.0919665550334583	0.122564880246705	6.8393130280519e-06	0
Prevotella copri CAG:164	0.0919665550334583	0.122564880246705	6.90942295813196e-06	0
Prevotella nanceiensis	0.0919665550334583	0.122564880246705	8.11575397177019e-06	0
Bacteroidales bacterium Barb6XT	0.0919665550334583	0.122564880246705	8.65735964605447e-06	0
Sunxiuqinia dokdonensis	0.0919665550334583	0.122564880246705	6.79642355078628e-06	0
Sunxiuqinia elliptica	0.0919665550334583	0.122564880246705	7.45978544971042e-06	0
Arachidicoccus rhizosphaerae	0.0919665550334583	0.122564880246705	6.51775461723263e-06	0
Spirosoma luteum	0.0919665550334583	0.122564880246705	7.65190630737907e-06	0
Hymenobacter sp. DG25A	0.0919665550334583	0.122564880246705	6.96783197571786e-06	0
Flavobacterium psychrophilum	0.0919665550334583	0.122564880246705	8.88626645460581e-06	0
Mangrovimonas sp. ST2L12	0.0919665550334583	0.122564880246705	6.53455487618267e-06	0
Flavobacteriaceae bacterium HSG9	0.0919665550334583	0.122564880246705	7.19733880201232e-06	0
Sphingobacterium wenxiniae	0.0919665550334583	0.122564880246705	6.81626423267178e-06	0
Pelodictyon phaeoclathratiforme	0.0919665550334583	0.122564880246705	6.65211062644827e-06	0
Fusobacterium nucleatum	0.0919665550334583	0.122564880246705	8.96135362982289e-06	0
Snodgrassella sp. CFCC 13594	0.0919665550334583	0.122564880246705	8.36536258010964e-06	0
uncultured delta proteobacterium	0.0919665550334583	0.122564880246705	7.26427406026662e-06	0
Campylobacter coli	0.0919665550334583	0.122564880246705	1.21899398199197e-05	0
Catenovulum agarivorans	0.0919665550334583	0.122564880246705	6.01077971190346e-06	0
Lentisphaerae bacterium GWF2_52_8	0.0919665550334583	0.122564880246705	8.08930319853263e-06	0
Cloacibacillus evryensis	0.0919665550334583	0.122564880246705	6.45362756698299e-06	0
Micromonospora sediminicola	0.0919665550334583	0.122564880246705	8.37040114277396e-06	0
Atopobium vaginae	0.0919665550334583	0.122564880246705	7.17326906445841e-06	0
Collinsella sp. An307	0.0919665550334583	0.122564880246705	8.53131140886744e-06	0
Cryptobacterium sp. CAG:338	0.0919665550334583	0.122564880246705	7.32516627654827e-06	0
Ktedonobacter racemifer	0.0919665550334583	0.122564880246705	6.68295739485672e-06	0
Bacillus licheniformis	0.0919665550334583	0.122564880246705	6.8933299745979e-06	0
Paenibacillus donghaensis	0.0919665550334583	0.122564880246705	6.79305123600764e-06	0
Paenibacillus harenae	0.0919665550334583	0.122564880246705	8.00869518576244e-06	0
Paenibacillus pini	0.0919665550334583	0.122564880246705	5.42984465616535e-06	0
Paenibacillus sp. P1XP2	0.0919665550334583	0.122564880246705	6.53288614186793e-06	0
Enterococcus termitis	0.0919665550334583	0.122564880246705	8.3896012993505e-06	0
Streptococcus varani	0.0919665550334583	0.122564880246705	1.18427694863522e-05	0
Clostridium cochlearium	0.0919665550334583	0.122564880246705	4.71266980326718e-06	0
Clostridium sp. DSM 8431	0.0919665550334583	0.122564880246705	5.9561686011223e-06	0
Clostridium sp. ND2	0.0919665550334583	0.122564880246705	8.06584261316055e-06	0
Clostridium sulfidigenes	0.0919665550334583	0.122564880246705	7.43213051492329e-06	0
Clostridium clostridioforme CAG:132	0.0919665550334583	0.122564880246705	7.12331449085035e-06	0
Clostridium sp. CAG:914	0.0919665550334583	0.122564880246705	8.85230369938088e-06	0
Clostridium sp. CAG:921	0.0919665550334583	0.122564880246705	8.0572052623029e-06	0
Oxobacter pfennigii	0.0911554334959579	0.122564880246705	1.9728692537365e-05	0.000125250501002004
Carboxydocella sp. ULO1	0.0919665550334583	0.122564880246705	6.03728437191196e-06	0
Blautia massiliensis	0.0919665550334583	0.122564880246705	5.41537370563807e-06	0
Butyrivibrio sp. AD3002	0.0919665550334583	0.122564880246705	7.77612498399787e-06	0
Oribacterium parvum	0.0919665550334583	0.122564880246705	6.57007041758642e-06	0
Pseudobutyrivibrio sp. JW11	0.0919665550334583	0.122564880246705	5.3680380857146e-06	0
Roseburia sp. CAG:18_43_25	0.0919665550334583	0.122564880246705	5.97803905392525e-06	0
Lachnospiraceae bacterium C10	0.0919665550334583	0.122564880246705	1.14326264927094e-05	0
Lachnospiraceae bacterium NK4A136	0.0919665550334583	0.122564880246705	6.46148784551255e-06	0
Peptococcaceae bacterium BRH_c4a	0.0919665550334583	0.122564880246705	7.87395231186178e-06	0
Clostridioides mangenotii	0.0919665550334583	0.122564880246705	7.18390093489774e-06	0
Peptostreptococcaceae bacterium pGA-8	0.0919665550334583	0.122564880246705	7.85634666803313e-06	0
Anaeromassilibacillus sp. Marseille-P3371	0.0919665550334583	0.122564880246705	7.52134374998363e-06	0
[Clostridium] josui	0.0919665550334583	0.122564880246705	1.01216822548869e-05	0
Ruminococcaceae bacterium CPB6	0.0919665550334583	0.122564880246705	5.1474467529301e-06	0
Dethiobacter alkaliphilus	0.0919665550334583	0.122564880246705	6.14316801968758e-06	0
Proteiniborus sp. DW1	0.0919665550334583	0.122564880246705	8.99288049745747e-06	0
Caldanaerobius fijiensis	0.0919665550334583	0.122564880246705	9.40339512025287e-06	0
Selenomonas sp. FC4001	0.0919665550334583	0.122564880246705	8.5473926903425e-06	0
Selenomonas sp. ND2010	0.0919665550334583	0.122564880246705	6.77137095257498e-06	0
Anaerosporomusa subterranea	0.0919665550334583	0.122564880246705	6.13078751808478e-06	0
Megasphaera paucivorans	0.0919665550334583	0.122564880246705	5.41139205146823e-06	0
Mycoplasma sp. CAG:956	0.0919665550334583	0.122564880246705	8.35409004770327e-06	0
Parcubacteria group bacterium CG1_02_41_12	0.0919665550334583	0.122564880246705	7.89392779079879e-06	0
Bacteroides sp. SM23_62	0.112691709956943	0.14426423801537	6.56553441329379e-06	0
Muribaculum sp. An287	0.112691709956943	0.14426423801537	8.24289327029052e-06	0
Proteiniphilum sp. 51_7	0.112691709956943	0.14426423801537	6.29763874129817e-06	0
Prevotella loescheii	0.112691709956943	0.14426423801537	5.45352495361732e-06	0
Prevotella sp. oral taxon 299	0.112691709956943	0.14426423801537	6.38525787684022e-06	0
Alistipes finegoldii	0.112691709956943	0.14426423801537	6.37414838638586e-06	0
Alistipes sp. 56_11	0.112691709956943	0.14426423801537	6.13656715419328e-06	0
Bacteroidales bacterium A7P-90m	0.112691709956943	0.14426423801537	8.40307862088101e-06	0
Prolixibacter bellariivorans	0.112691709956943	0.14426423801537	6.77431306456708e-06	0
Capnocytophaga sp. oral taxon 332	0.112691709956943	0.14426423801537	7.64033397759467e-06	0
Eudoraea adriatica	0.112691709956943	0.14426423801537	6.34404761447285e-06	0
Spongiibacterium flavum	0.112691709956943	0.14426423801537	6.00605456971595e-06	0
Bacteroidetes bacterium	0.112691709956943	0.14426423801537	5.49853194256856e-06	0
Bacteroidetes bacterium 4572_117	0.112691709956943	0.14426423801537	6.94056020048836e-06	0
Fibrobacter sp. UWT3	0.112691709956943	0.14426423801537	6.29829780471263e-06	0
Cupriavidus gilardii	0.112691709956943	0.14426423801537	5.25807987830524e-06	0
Helicobacter sp. MIT 05-5294	0.112691709956943	0.14426423801537	6.39804848414541e-06	0
Succinatimonas hippei	0.112691709956943	0.14426423801537	6.72220768601204e-06	0
Pseudoalteromonas phenolica	0.112691709956943	0.14426423801537	5.61813018942869e-06	0
Aggregatibacter aphrophilus	0.112691709956943	0.14426423801537	5.46329187264372e-06	0
Pasteurella skyensis	0.112691709956943	0.14426423801537	8.11771957376749e-06	0
Vibrio sonorensis	0.112691709956943	0.14426423801537	6.97009542968909e-06	0
Planctomycetaceae bacterium SCGC AG-212-F19	0.112691709956943	0.14426423801537	1.0088701585355e-05	0
Brachyspira sp. CAG:700	0.112691709956943	0.14426423801537	4.82033618649653e-06	0
Sphaerochaeta pleomorpha	0.112691709956943	0.14426423801537	7.13453469016904e-06	0
Treponema porcinum	0.112691709956943	0.14426423801537	6.30854111607501e-06	0
Corynebacterium efficiens	0.112691709956943	0.14426423801537	7.61234337946592e-06	0
Mycobacterium abscessus	0.110232087976229	0.14426423801537	3.56095387046262e-05	4.96425734710087e-05
Streptomyces sp. SPB78	0.112691709956943	0.14426423801537	9.29723678047341e-06	0
Atopobium sp. ICM42b	0.112691709956943	0.14426423801537	8.2774689548879e-06	0
Olsenella sp. An293	0.112691709956943	0.14426423801537	9.75410888193887e-06	0
Olsenella sp. Marseille-P3256	0.112691709956943	0.14426423801537	1.72317249947996e-05	0
Collinsella sp. An2	0.112691709956943	0.14426423801537	1.7723318595554e-05	0
Eggerthella sp. 51_9	0.112691709956943	0.14426423801537	7.80589260580145e-06	0
Eggerthella sp. CAG:209	0.112691709956943	0.14426423801537	5.45310181533575e-06	0
Slackia exigua	0.112691709956943	0.14426423801537	6.92439713084058e-06	0
Aphanocapsa montana	0.112691709956943	0.14426423801537	9.20836728038905e-06	0
Bacillus bataviensis	0.112691709956943	0.14426423801537	6.34511342408464e-06	0
Bacillus subtilis	0.112691709956943	0.14426423801537	4.33885034195688e-06	0
Cohnella panacarvi	0.112691709956943	0.14426423801537	5.22416989647568e-06	0
Paenibacillus senegalensis	0.112691709956943	0.14426423801537	6.04275924797802e-06	0
Paenibacillus sp. IHBB 10380	0.112691709956943	0.14426423801537	5.77757974596985e-06	0
Paenibacillus sp. St-s	0.112691709956943	0.14426423801537	9.43529864219911e-06	0
Saccharibacillus kuerlensis	0.112691709956943	0.14426423801537	4.91307378676901e-06	0
Enterococcus pallens	0.112691709956943	0.14426423801537	6.37740376553107e-06	0
Streptococcus gallolyticus	0.112691709956943	0.14426423801537	6.12540466176503e-06	0
Clostridium amylolyticum	0.112691709956943	0.14426423801537	7.38045296180821e-06	0
Clostridium cavendishii	0.112691709956943	0.14426423801537	6.4831006664371e-06	0
Clostridium hydrogeniformans	0.112691709956943	0.14426423801537	7.04210882419185e-06	0
Clostridium sp. LF2	0.112691709956943	0.14426423801537	8.04260835735295e-06	0
Clostridium sp. CAG:1193	0.112691709956943	0.14426423801537	6.30193049925796e-06	0
Clostridium sp. CAG:245	0.112691709956943	0.14426423801537	6.69130383403816e-06	0
Clostridium sp. CAG:265	0.112691709956943	0.14426423801537	7.00704859137491e-06	0
Clostridium sp. CAG:524	0.112691709956943	0.14426423801537	6.15397080631136e-06	0
Geosporobacter subterraneus	0.112691709956943	0.14426423801537	5.173886543212e-06	0
Natronincola ferrireducens	0.112691709956943	0.14426423801537	5.24631790130052e-06	0
Butyrivibrio sp. WCE2006	0.112691709956943	0.14426423801537	5.54629904303238e-06	0
Symbiobacterium thermophilum	0.112691709956943	0.14426423801537	5.71766773125474e-06	0
Clostridiales bacterium GWD2_32_19	0.112691709956943	0.14426423801537	7.9001170784593e-06	0
Orenia metallireducens	0.112691709956943	0.14426423801537	6.24017213492099e-06	0
Firmicutes bacterium CAG:41	0.112691709956943	0.14426423801537	5.60741382995478e-06	0
Erysipelotrichaceae bacterium MTC7	0.112691709956943	0.14426423801537	7.09556508433646e-06	0
Selenomonas sp. FOBRC6	0.112691709956943	0.14426423801537	5.61120945781442e-06	0
Megasphaera elsdenii	0.112691709956943	0.14426423801537	5.65047352001663e-06	0
Veillonella montpellierensis	0.112691709956943	0.14426423801537	5.12164694170985e-06	0
Mycoplasma sp. CAG:611	0.112691709956943	0.14426423801537	6.9258635504515e-06	0
uncultured bacterium Contig99	0.137450186559265	0.169382259802475	6.24481346772183e-06	0
uncultured bacterium scaffold00090	0.137450186559265	0.169382259802475	5.51723628001837e-06	0
Bacteroides caccae CAG:21	0.137450186559265	0.169382259802475	4.95798156945752e-06	0
Porphyromonas sp. KLE 1280	0.137450186559265	0.169382259802475	6.72827949677765e-06	0
Bacteroidales bacterium Barb7	0.137450186559265	0.169382259802475	6.485604904139e-06	0
Aequorivita capsosiphonis	0.137450186559265	0.169382259802475	3.41709332057669e-05	0
Chryseobacterium sp. IHB B 10212	0.137450186559265	0.169382259802475	5.39993714423338e-06	0
Nonlabens marinus	0.137450186559265	0.169382259802475	5.4906377970088e-06	0
Ochrovirga pacifica	0.137450186559265	0.169382259802475	5.9399322476311e-06	0
Flavobacteriaceae bacterium 3519-10	0.137450186559265	0.169382259802475	5.12147103671696e-06	0
Winogradskyella sp. WNB302	0.137450186559265	0.169382259802475	5.35876889862212e-06	0
Flavobacteriales bacterium TMED114	0.137450186559265	0.169382259802475	5.50738316000176e-06	0
Pedobacter rhizosphaerae	0.137450186559265	0.169382259802475	7.13768997236371e-06	0
Vogesella sp. EB	0.137450186559265	0.169382259802475	5.41735885673297e-06	0
Desulfonatronum thiosulfatophilum	0.137450186559265	0.169382259802475	5.56915518016078e-06	0
Simiduia agarivorans	0.137450186559265	0.169382259802475	4.01243662266455e-06	0
Halorhodospira halochloris	0.137450186559265	0.169382259802475	5.4359796241584e-06	0
Cobetia sp. QF-1	0.137450186559265	0.169382259802475	4.86574690019412e-06	0
Vibrio fluvialis	0.137450186559265	0.169382259802475	1.04993177213312e-05	0
Pseudoxanthomonas suwonensis	0.137450186559265	0.169382259802475	6.54937294727964e-06	0
Brachyspira intermedia	0.137450186559265	0.169382259802475	4.58746067182208e-06	0
Sediminispirochaeta bajacaliforniensis	0.137450186559265	0.169382259802475	9.77526113675084e-06	0
Actinomyces odontolyticus	0.137450186559265	0.169382259802475	7.35132278372064e-06	0
Bifidobacterium cuniculi	0.137450186559265	0.169382259802475	6.0640368803818e-06	0
Bifidobacterium thermophilum	0.137450186559265	0.169382259802475	5.43593739478668e-06	0
Corynebacterium diphtheriae	0.137450186559265	0.169382259802475	6.17243903454475e-06	0
Atopobium deltae	0.137450186559265	0.169382259802475	9.88825923950921e-06	0
Olsenella sp. Marseille-P2936	0.137450186559265	0.169382259802475	5.30510209833553e-06	0
Olsenella sp. Marseille-P3197	0.137450186559265	0.169382259802475	2.26858646674609e-05	0
Olsenella sp. oral taxon 809	0.137450186559265	0.169382259802475	1.73298358447018e-05	0
Collinsella sp. 4_8_47FAA	0.137450186559265	0.169382259802475	9.47456625492552e-06	0
Bacillus pumilus	0.137450186559265	0.169382259802475	7.46416471281721e-06	0
Bacillus sp. FJAT-27225	0.137450186559265	0.169382259802475	4.8940304566305e-06	0
Gorillibacterium massiliense	0.137450186559265	0.169382259802475	4.40958931604727e-06	0
Paenibacillus camerounensis	0.137450186559265	0.169382259802475	5.69276753399644e-06	0
Paenibacillus darwinianus	0.137450186559265	0.169382259802475	7.04265121220217e-06	0
Paenibacillus sp. HW567	0.137450186559265	0.169382259802475	6.8214036928682e-06	0
Paenibacillus sp. SIT18	0.137450186559265	0.169382259802475	4.532429344747e-06	0
Sporolactobacillus nakayamae	0.137450186559265	0.169382259802475	4.64254930595798e-06	0
Enterococcus avium	0.137450186559265	0.169382259802475	5.75997271922943e-06	0
Enterococcus sp. 3H8_DIV0648	0.137450186559265	0.169382259802475	5.38481383399269e-06	0
Enterococcus sp. 9E7_DIV0242	0.137450186559265	0.169382259802475	4.95859625907236e-06	0
Lactobacillus plantarum	0.137450186559265	0.169382259802475	7.45164310665401e-06	0
Streptococcus pyogenes	0.137450186559265	0.169382259802475	4.25967554150643e-06	0
Alkaliphilus oremlandii	0.137450186559265	0.169382259802475	4.99995550026387e-06	0
Anaerosalibacter sp. Marseille-P3206	0.137450186559265	0.169382259802475	4.76676090729129e-06	0
Clostridium sp. N3C	0.137450186559265	0.169382259802475	6.41252029790574e-06	0
Clostridium sp. CAG:465	0.137450186559265	0.169382259802475	5.45477458620967e-06	0
Clostridium sp. CAG:628	0.137450186559265	0.169382259802475	4.1505918299246e-05	0
Clostridiales bacterium S5-A14a	0.137450186559265	0.169382259802475	5.57053097468001e-06	0
Eubacterium sp. 41_20	0.137450186559265	0.169382259802475	5.18478721578823e-06	0
Butyrivibrio sp. FC2001	0.137450186559265	0.169382259802475	7.65988065796361e-06	0
Pseudobutyrivibrio sp. UC1225	0.137450186559265	0.169382259802475	4.21820672725991e-06	0
Desulfosporosinus sp. OL	0.137450186559265	0.169382259802475	5.60170388274369e-06	0
Levyella massiliensis	0.137450186559265	0.169382259802475	5.09682152840555e-06	0
Clostridiales bacterium DRI-13	0.137450186559265	0.169382259802475	5.32525725866705e-06	0
Clostridia bacterium UC5.1-1D10	0.137450186559265	0.169382259802475	4.81482037831657e-06	0
Anaerovibrio sp. RM50	0.137450186559265	0.169382259802475	4.69611548497836e-06	0
Propionispira raffinosivorans	0.137450186559265	0.169382259802475	4.67231921878117e-06	0
Anaeromusa acidaminophila	0.137450186559265	0.169382259802475	6.14233104862661e-06	0
Propionispora vibrioides	0.137450186559265	0.169382259802475	5.05606156947765e-06	0
Tissierella praeacuta	0.137450186559265	0.169382259802475	6.32555200353058e-06	0
Firmicutes bacterium CAG:321_26_22	0.137450186559265	0.169382259802475	6.52310697483622e-06	0
Acholeplasma palmae	0.137450186559265	0.169382259802475	4.91282390048246e-06	0
Fervidobacterium nodosum	0.137450186559265	0.169382259802475	4.53616901745271e-06	0
Bacillus anthracis	0.139909167912834	0.17231341772253	1.26735942666061e-05	0.00162918468901388
Dictyoglomus thermophilum	0.166999082176076	0.194923220644515	4.79454496207608e-06	0
Elusimicrobia bacterium RIFOXYB2_FULL_49_7	0.166999082176076	0.194923220644515	6.40672015510119e-06	0
uncultured bacterium Contig1500	0.166999082176076	0.194923220644515	5.12091575295452e-06	0
Bacteroides sp. AR20	0.166999082176076	0.194923220644515	5.04993316309656e-06	0
Bacteroides sp. HMSC068A09	0.166999082176076	0.194923220644515	5.73338898016936e-06	0
Bacteroides finegoldii CAG:203	0.166999082176076	0.194923220644515	4.94423194191423e-06	0
Porphyromonas sp. COT-290 OH3588	0.166999082176076	0.194923220644515	4.53683392933121e-06	0
Porphyromonas sp. HMSC077F02	0.166999082176076	0.194923220644515	4.72369229350639e-06	0
Proteiniphilum saccharofermentans	0.166999082176076	0.194923220644515	4.64070929521219e-06	0
Bacteroidales bacterium KA00251	0.166999082176076	0.194923220644515	3.40129334519016e-06	0
Niabella drilacis	0.166999082176076	0.194923220644515	4.65599347805891e-06	0
Algoriphagus hitonicola	0.166999082176076	0.194923220644515	4.25281789580085e-06	0
Cyclobacterium halophilum	0.166999082176076	0.194923220644515	4.45605312377195e-06	0
Dyadobacter sp. SG02	0.166999082176076	0.194923220644515	4.40545359814322e-06	0
Thermonema rossianum	0.166999082176076	0.194923220644515	6.14676689504201e-06	0
Capnocytophaga sp. oral taxon 326	0.166999082176076	0.194923220644515	8.31325399894823e-06	0
Capnocytophaga sp. oral taxon 863	0.166999082176076	0.194923220644515	1.0137428499398e-05	0
Tamlana sp. s12	0.166999082176076	0.194923220644515	6.33576317926826e-06	0
Pseudopedobacter saltans	0.166999082176076	0.194923220644515	4.32241273126344e-06	0
Bacteroidetes bacterium 4484_249	0.166999082176076	0.194923220644515	4.6246963477452e-06	0
Bacteroidetes bacterium 4572_128	0.166999082176076	0.194923220644515	3.85069762585184e-06	0
Fibrobacter sp. UWB5	0.166999082176076	0.194923220644515	5.60577438203887e-06	0
Fibrobacter sp. UWOS	0.166999082176076	0.194923220644515	6.53754611390663e-06	0
Roseateles aquatilis	0.166999082176076	0.194923220644515	4.69489179362895e-06	0
Conchiformibius steedae	0.166999082176076	0.194923220644515	5.38169477809667e-06	0
Stenoxybacter acetivorans	0.166999082176076	0.194923220644515	5.198247990731e-06	0
Geobacteraceae bacterium GWC2_53_11	0.166999082176076	0.194923220644515	6.19515297541574e-06	0
Deltaproteobacteria bacterium RBG_16_48_10	0.166999082176076	0.194923220644515	4.32606364814309e-06	0
Escherichia albertii	0.166999082176076	0.194923220644515	4.61356359389679e-06	0
Pedosphaera parvula	0.166999082176076	0.194923220644515	5.0668017774074e-06	0
Treponema pedis	0.166999082176076	0.194923220644515	4.39489708712114e-06	0
Treponema phagedenis	0.166999082176076	0.194923220644515	4.22126382036444e-06	0
Bifidobacterium dentium	0.166999082176076	0.194923220644515	3.99749395710505e-06	0
Bifidobacterium gallicum	0.166999082176076	0.194923220644515	8.09225953659049e-06	0
Bifidobacterium myosotis	0.166999082176076	0.194923220644515	4.07586476525845e-06	0
Mycobacterium sp. YC-RL4	0.166999082176076	0.194923220644515	1.65394686677263e-05	0
Micromonospora sp. WMMB235	0.166999082176076	0.194923220644515	4.9896565469826e-06	0
Caldilinea aerophila	0.166999082176076	0.194923220644515	4.25949537066776e-06	0
Bacillus circulans	0.166999082176076	0.194923220644515	3.81755986225606e-06	0
Geobacillus sp. BCO2	0.166999082176076	0.194923220644515	4.67628231724487e-06	0
Lysinibacillus sinduriensis	0.166999082176076	0.194923220644515	5.49527935656769e-06	0
Lysinibacillus xylanilyticus	0.166999082176076	0.194923220644515	5.87345857898749e-06	0
Cohnella sp. CIP 111063	0.166999082176076	0.194923220644515	6.30865197946502e-06	0
Gorillibacterium sp. SN4	0.166999082176076	0.194923220644515	4.06739617396464e-06	0
Paenibacillus alvei	0.166999082176076	0.194923220644515	4.8291539017059e-06	0
Paenibacillus antibioticophila	0.166999082176076	0.194923220644515	4.8191688849775e-06	0
Paenibacillus ihumii	0.166999082176076	0.194923220644515	4.17207198813235e-06	0
Paenibacillus pinihumi	0.166999082176076	0.194923220644515	4.38600310389999e-06	0
Paenibacillus sp. DMB5	0.166999082176076	0.194923220644515	3.92001779249277e-06	0
Lactobacillus acidophilus	0.166999082176076	0.194923220644515	3.92719500223207e-06	0
Lactobacillus amylophilus	0.166999082176076	0.194923220644515	5.32367474569511e-06	0
Lactobacillus fabifermentans	0.166999082176076	0.194923220644515	9.80417125622124e-06	0
Lactobacillus similis	0.166999082176076	0.194923220644515	4.23241105901677e-06	0
Streptococcus constellatus	0.166999082176076	0.194923220644515	4.92511145703605e-06	0
Streptococcus equinus	0.166999082176076	0.194923220644515	4.89673115611524e-06	0
Anaerosalibacter massiliensis	0.166999082176076	0.194923220644515	4.50144638578549e-06	0
Clostridium algidicarnis	0.166999082176076	0.194923220644515	3.72525452695759e-06	0
Clostridium sp. 28_12	0.166999082176076	0.194923220644515	5.63792537583171e-06	0
Clostridium sp. USBA 49	0.166999082176076	0.194923220644515	5.16376631352842e-06	0
Clostridium bartlettii CAG:1329	0.166999082176076	0.194923220644515	5.77001539286753e-06	0
Clostridium sp. CAG:302	0.166999082176076	0.194923220644515	4.44205093542059e-06	0
Clostridium sp. CAG:356	0.166999082176076	0.194923220644515	6.19505359108452e-06	0
Clostridium sp. CAG:609	0.166999082176076	0.194923220644515	6.94627596141291e-06	0
Clostridium sp. CAG:762	0.166999082176076	0.194923220644515	4.55084938275141e-06	0
Paramaledivibacter caminithermalis	0.166999082176076	0.194923220644515	4.30656576684588e-06	0
Clostridiaceae bacterium BRH_c20a	0.166999082176076	0.194923220644515	5.29309010352529e-06	0
Butyrivibrio sp. FCS006	0.166999082176076	0.194923220644515	4.04355291359134e-06	0
Dorea sp. 42_8	0.166999082176076	0.194923220644515	3.42432506179214e-06	0
Roseburia sp. CAG:18	0.166999082176076	0.194923220644515	4.39159241803953e-06	0
Dehalobacter restrictus	0.166999082176076	0.194923220644515	6.63090197295107e-06	0
Dehalobacter sp. UNSWDHB	0.166999082176076	0.194923220644515	7.31557743860919e-06	0
Desulfosporosinus acididurans	0.166999082176076	0.194923220644515	5.30333019063116e-06	0
Desulfosporosinus acidiphilus	0.166999082176076	0.194923220644515	3.18098264935502e-06	0
Desulfosporosinus orientis	0.166999082176076	0.194923220644515	3.39411280441025e-06	0
Pelotomaculum thermopropionicum	0.166999082176076	0.194923220644515	4.66653412621468e-06	0
Peptococcaceae bacterium BRH_c8a	0.166999082176076	0.194923220644515	4.31906070168762e-06	0
Peptoclostridium acidaminophilum	0.166999082176076	0.194923220644515	1.01254268916294e-05	0
Peptostreptococcus anaerobius	0.166999082176076	0.194923220644515	5.55738275154627e-06	0
Peptostreptococcaceae bacterium oral taxon 113	0.166999082176076	0.194923220644515	3.98063938606313e-06	0
Ruminococcus faecis	0.166999082176076	0.194923220644515	6.11177647231827e-06	0
Epulopiscium sp. 'N.t. morphotype B'	0.166999082176076	0.194923220644515	4.37904017601858e-06	0
Epulopiscium sp. Nele67-Bin001	0.166999082176076	0.194923220644515	6.65500632118557e-06	0
Fenollaria massiliensis	0.166999082176076	0.194923220644515	6.31317428772055e-06	0
Moorella mulderi	0.166999082176076	0.194923220644515	4.78400383650666e-06	0
Syntrophaceticus schinkii	0.166999082176076	0.194923220644515	5.49744790855297e-06	0
Clostridia bacterium UC5.1-1E11	0.166999082176076	0.194923220644515	5.78927012002927e-06	0
Firmicutes bacterium CAG:460	0.166999082176076	0.194923220644515	3.86132868755391e-06	0
Erysipelatoclostridium sp. An15	0.166999082176076	0.194923220644515	4.25949777343764e-06	0
Erysipelatoclostridium sp. An173	0.166999082176076	0.194923220644515	3.88906122043114e-06	0
Phascolarctobacterium sp. CAG:207	0.166999082176076	0.194923220644515	3.96546290010519e-06	0
Anaerovibrio sp. JC8	0.166999082176076	0.194923220644515	5.84852455232827e-06	0
Selenomonas sp. F0473	0.166999082176076	0.194923220644515	3.99434363577711e-06	0
Propionispora sp. 2/2-37	0.166999082176076	0.194923220644515	6.07601335536864e-06	0
Mycoplasma sp. CAG:472	0.166999082176076	0.194923220644515	7.87337707352511e-06	0
Tenericutes bacterium GWD2_38_27	0.166999082176076	0.194923220644515	3.70094864425261e-06	0
bacterium F082	0.166999082176076	0.194923220644515	4.4157412795251e-06	0
Mailhella massiliensis	0.187812717583531	0.219097797376977	1.18441965419345e-05	4.96425734710087e-05
Acidobacteriaceae bacterium TAA166	0.202296171836065	0.226381564618636	3.21092236402006e-06	0
Elusimicrobia bacterium RIFOXYD2_FULL_34_15	0.202296171836065	0.226381564618636	4.01530175041874e-06	0
uncultured bacterium Ad_113_I18_contig2	0.202296171836065	0.226381564618636	4.88905398005084e-06	0
uncultured bacterium Contig1586	0.202296171836065	0.226381564618636	4.22725503163509e-06	0
uncultured bacterium Contig1772	0.202296171836065	0.226381564618636	6.2116476331131e-06	0
Bacteroides sp. 1_1_6	0.202296171836065	0.226381564618636	5.63194195450208e-06	0
Bacteroides clarus CAG:160	0.202296171836065	0.226381564618636	4.35469696141997e-06	0
Dysgonomonas sp. 37-18	0.202296171836065	0.226381564618636	4.36273763904993e-06	0
Lascolabacillus massiliensis	0.202296171836065	0.226381564618636	5.54094331587036e-06	0
Prevotella marshii	0.202296171836065	0.226381564618636	6.03747845246571e-06	0
Alistipes sp. CAG:29	0.202296171836065	0.226381564618636	4.16076060318935e-06	0
Bacteroidales bacterium Barb4	0.202296171836065	0.226381564618636	2.88274846109655e-06	0
Alkaliflexus imshenetskii	0.202296171836065	0.226381564618636	4.30516433619672e-06	0
Geofilum sp. HF401	0.202296171836065	0.226381564618636	4.32823358874335e-06	0
Tangfeifania diversioriginum	0.202296171836065	0.226381564618636	3.92115291876157e-06	0
Filimonas lacunae	0.202296171836065	0.226381564618636	3.54106059786397e-06	0
Algoriphagus vanfongensis	0.202296171836065	0.226381564618636	3.1664314596918e-06	0
Flammeovirga sp. MY04	0.202296171836065	0.226381564618636	3.56460916516176e-06	0
Chryseobacterium bovis	0.202296171836065	0.226381564618636	5.81122787300013e-06	0
Croceibacter atlanticus	0.202296171836065	0.226381564618636	4.41051133884643e-06	0
Flavobacteriales bacterium TMED45	0.202296171836065	0.226381564618636	3.95130248808422e-06	0
Pedobacter sp. R20-19	0.202296171836065	0.226381564618636	5.91034691371959e-06	0
Fibrobacter sp. UWOV1	0.202296171836065	0.226381564618636	2.90658435256218e-06	0
Leptotrichia trevisanii	0.202296171836065	0.226381564618636	3.25871922146047e-06	0
Rhizobium sp. NT-26	0.202296171836065	0.226381564618636	3.17765597422006e-06	0
Marinibacterium profundimaris	0.202296171836065	0.226381564618636	3.74635459231287e-06	0
Desulfobacter curvatus	0.202296171836065	0.226381564618636	3.91620788235877e-06	0
Desulfobacteraceae bacterium 4572_88	0.202296171836065	0.226381564618636	6.7291712284876e-06	0
Helicobacter rodentium	0.202296171836065	0.226381564618636	4.05350505930458e-06	0
Legionella waltersii	0.202296171836065	0.226381564618636	4.12603740328881e-06	0
Halomonas sp. PBN3	0.202296171836065	0.226381564618636	4.0533226250557e-06	0
Grimontia hollisae	0.202296171836065	0.226381564618636	3.74380398539735e-06	0
Verrucomicrobia bacterium TMED102	0.202296171836065	0.226381564618636	3.48216145606998e-06	0
Brachyspira hyodysenteriae	0.202296171836065	0.226381564618636	2.946240148756e-06	0
Treponema sp. JC4	0.202296171836065	0.226381564618636	5.82417650268483e-06	0
Spirochaetes bacterium GWC1_27_15	0.202296171836065	0.226381564618636	4.80130160626418e-06	0
Actinomyces hordeovulneris	0.202296171836065	0.226381564618636	4.84246621140485e-06	0
Alloscardovia macacae	0.202296171836065	0.226381564618636	1.69567537856297e-05	0
Bifidobacterium reuteri	0.202296171836065	0.226381564618636	3.92908362729879e-06	0
Scardovia wiggsiae	0.202296171836065	0.226381564618636	3.66597703051303e-06	0
Olsenella sp. DNF00959	0.202296171836065	0.226381564618636	6.2060125795774e-06	0
Collinsella bouchesdurhonensis	0.202296171836065	0.226381564618636	1.16954694844293e-05	0
Coriobacterium glomerans	0.202296171836065	0.226381564618636	5.95527260110494e-06	0
Deinococcus hopiensis	0.202296171836065	0.226381564618636	9.22461694386373e-06	0
Bacillus azotoformans	0.202296171836065	0.226381564618636	3.37938864611064e-06	0
Bacillus koreensis	0.202296171836065	0.226381564618636	3.367247063834e-06	0
Bacillus niacini	0.202296171836065	0.226381564618636	3.01894508939697e-06	0
Bacillus sp. FJAT-25547	0.202296171836065	0.226381564618636	6.06152107342068e-06	0
Bacillus sp. FJAT-27986	0.202296171836065	0.226381564618636	3.2201335130624e-06	0
Bacillus sp. SG-1	0.202296171836065	0.226381564618636	3.76743462512958e-06	0
Bacillus tuaregi	0.202296171836065	0.226381564618636	4.25314550394547e-06	0
Geobacillus galactosidasius	0.202296171836065	0.226381564618636	4.12713388952855e-06	0
Lactobacillus amylolyticus	0.202296171836065	0.226381564618636	3.83933060644386e-06	0
Lactobacillus rhamnosus	0.202296171836065	0.226381564618636	4.89498696934772e-06	0
Streptococcus marimammalium	0.202296171836065	0.226381564618636	4.62383589716598e-06	0
Clostridium akagii	0.202296171836065	0.226381564618636	4.25565272194944e-06	0
Clostridium sp. 29_15	0.202296171836065	0.226381564618636	4.11373868362561e-06	0
Clostridium tetanomorphum	0.202296171836065	0.226381564618636	4.74619987575894e-06	0
Clostridium ventriculi	0.202296171836065	0.226381564618636	3.63292839606189e-06	0
Clostridiaceae bacterium mt12	0.202296171836065	0.226381564618636	3.29799031436567e-06	0
Coprococcus sp. CAG:131	0.202296171836065	0.226381564618636	4.37743615595134e-06	0
Lachnoanaerobaculum sp. ICM7	0.202296171836065	0.226381564618636	6.81927413682101e-06	0
Lachnospiraceae bacterium 5_1_63FAA	0.202296171836065	0.226381564618636	3.66539593698138e-06	0
Desulfosporosinus hippei	0.202296171836065	0.226381564618636	8.10468541715739e-06	0
Desulfosporosinus sp. OT	0.202296171836065	0.226381564618636	4.27543986154024e-06	0
Desulfotomaculum aeronauticum	0.202296171836065	0.226381564618636	3.57131869833977e-06	0
Tepidibacter thalassicus	0.202296171836065	0.226381564618636	3.1111985225734e-06	0
Peptostreptococcaceae bacterium VA2	0.202296171836065	0.226381564618636	5.84776497271372e-06	0
Ruminococcus gnavus CAG:126	0.202296171836065	0.226381564618636	4.20945787570876e-06	0
Ruminococcus sp. AT10	0.202296171836065	0.226381564618636	3.19896788958313e-06	0
Ruminococcus sp. YE78	0.202296171836065	0.226381564618636	3.51317321577584e-06	0
Syntrophothermus lipocalidus	0.202296171836065	0.226381564618636	3.55431775464259e-06	0
Firmicutes bacterium CAG:240	0.202296171836065	0.226381564618636	4.48753481833748e-06	0
Bulleidia extructa	0.202296171836065	0.226381564618636	4.01198882067944e-06	0
Tissierella creatinophila	0.202296171836065	0.226381564618636	2.83162254599642e-06	0
Firmicutes bacterium ZOR0006	0.202296171836065	0.226381564618636	5.30516337390568e-06	0
Acholeplasma equifetale	0.202296171836065	0.226381564618636	4.57921398777279e-06	0
candidate division TM6 bacterium GW2011_GWF2_33_332	0.202296171836065	0.226381564618636	3.9831509201424e-06	0
Acinetobacter venetianus	0.216563937381473	0.242095210124411	1.9854958482049e-05	0.00283653046066215
Cutibacterium acnes	0.216563937381473	0.242095210124411	1.66329492451392e-05	0.00232401856197669
Pelosinus sp. UFO1	0.221805998036835	0.247825992592772	1.20271102690991e-05	0.000300480769230769
Xanthomonas translucens	0.229797208363012	0.256620853320446	1.50755733861982e-05	0.000348757806572735
uncultured bacterium Contig1491	0.244601906319273	0.263011482810939	3.34597094069466e-06	0
Bacteroides sp. 3_1_40A	0.244601906319273	0.263011482810939	2.92713851149914e-06	0
Odoribacter laneus CAG:561	0.244601906319273	0.263011482810939	2.79849014071171e-06	0
Porphyromonas uenonis	0.244601906319273	0.263011482810939	3.7751878973766e-06	0
uncultured Prevotella sp.	0.244601906319273	0.263011482810939	3.45074294769997e-06	0
Prevotella nigrescens	0.244601906319273	0.263011482810939	8.35157543751864e-06	0
Chryseobacterium indologenes	0.244601906319273	0.263011482810939	5.53157211384606e-06	0
Sphingobacteriales bacterium BACL12 MAG-120813-bin55	0.244601906319273	0.263011482810939	3.27244291494588e-06	0
Fibrobacter sp. UWCM	0.244601906319273	0.263011482810939	3.99290858958285e-06	0
Fibrobacter sp. UWH4	0.244601906319273	0.263011482810939	3.83683002989436e-06	0
Fusobacterium necrophorum	0.244601906319273	0.263011482810939	2.68583245901009e-06	0
Fusobacterium perfoetens	0.244601906319273	0.263011482810939	3.17094827406342e-06	0
Fusobacterium ulcerans	0.244601906319273	0.263011482810939	3.9716274346675e-06	0
Fusobacterium varium	0.244601906319273	0.263011482810939	3.78854613532159e-06	0
Nitrospirae bacterium GWD2_57_9	0.244601906319273	0.263011482810939	3.12082709318673e-06	0
Helicobacter sp. MIT 05-5293	0.244601906319273	0.263011482810939	3.61931282812564e-06	0
Salinicola socius	0.244601906319273	0.263011482810939	4.87736801855308e-06	0
Pseudomonas marincola	0.244601906319273	0.263011482810939	4.24319828254737e-06	0
Ignatzschineria larvae	0.244601906319273	0.263011482810939	3.68329604916175e-06	0
Leptospira fainei	0.244601906319273	0.263011482810939	2.88513192731149e-06	0
Treponema lecithinolyticum	0.244601906319273	0.263011482810939	3.60490641474822e-06	0
Treponema putidum	0.244601906319273	0.263011482810939	3.70141436803112e-06	0
Actinomyces sp. Marseille-P3257	0.244601906319273	0.263011482810939	1.10399434946389e-05	0
Bifidobacterium catenulatum	0.244601906319273	0.263011482810939	3.34015726243211e-06	0
Bifidobacterium hapali	0.244601906319273	0.263011482810939	2.53356102442195e-06	0
Bifidobacterium merycicum	0.244601906319273	0.263011482810939	5.79481552344941e-06	0
Rhodococcus sp. RD6.2	0.244601906319273	0.263011482810939	3.52936009644051e-06	0
Atopobium parvulum	0.244601906319273	0.263011482810939	8.84532994692909e-06	0
Collinsella ihuae	0.244601906319273	0.263011482810939	4.15487943841985e-06	0
Eggerthella sp. HGA1	0.244601906319273	0.263011482810939	3.2236771858697e-06	0
Pseudanabaena sp. SR411	0.244601906319273	0.263011482810939	3.22079200214555e-06	0
Tumebacillus sp. AR23208	0.244601906319273	0.263011482810939	4.03858339099484e-06	0
Anaerobacillus alkalilacustris	0.244601906319273	0.263011482810939	3.76629401859559e-06	0
Bacillus alveayuensis	0.244601906319273	0.263011482810939	3.13497903705841e-06	0
Bacillus thuringiensis	0.244601906319273	0.263011482810939	4.94460386190986e-06	0
Bacillus humi	0.244601906319273	0.263011482810939	3.50984268056775e-06	0
Bacillus shacheensis	0.244601906319273	0.263011482810939	3.71909990088816e-06	0
Cohnella laeviribosi	0.244601906319273	0.263011482810939	4.81150896332212e-06	0
Paenibacillus chitinolyticus	0.244601906319273	0.263011482810939	3.2286097438383e-06	0
Paenibacillus forsythiae	0.244601906319273	0.263011482810939	3.97085065282444e-06	0
Paenibacillus sp. 32O-W	0.244601906319273	0.263011482810939	4.56020581107873e-06	0
Paenibacillus sp. OSY-SE	0.244601906319273	0.263011482810939	2.63133305472673e-06	0
Paenibacillus sp. Soil787	0.244601906319273	0.263011482810939	3.29565033182156e-06	0
Paenibacillus sp. UNC451MF	0.244601906319273	0.263011482810939	3.03952617812185e-06	0
Paenibacillus swuensis	0.244601906319273	0.263011482810939	3.18488735765319e-06	0
Paenibacillus thiaminolyticus	0.244601906319273	0.263011482810939	2.6467982386969e-06	0
Sporosarcina globispora	0.244601906319273	0.263011482810939	4.83488970066118e-06	0
Enterococcus casseliflavus	0.244601906319273	0.263011482810939	3.20338397179823e-06	0
Caldicoprobacter faecalis	0.244601906319273	0.263011482810939	2.94633092533449e-06	0
Clostridium drakei	0.244601906319273	0.263011482810939	2.87241198532176e-06	0
Clostridium formicaceticum	0.244601906319273	0.263011482810939	3.72518194703583e-06	0
Clostridium novyi	0.244601906319273	0.263011482810939	3.41188668607561e-06	0
Clostridium peptidivorans	0.244601906319273	0.263011482810939	4.62339694810798e-06	0
Clostridium septicum	0.244601906319273	0.263011482810939	5.87724705103148e-06	0
Clostridium sp. 28_17	0.244601906319273	0.263011482810939	5.14209711483695e-06	0
Clostridium sp. 7_2_43FAA	0.244601906319273	0.263011482810939	3.42526474252996e-06	0
Clostridium sp. Marseille-P2434	0.244601906319273	0.263011482810939	5.21638639672832e-06	0
Clostridium sp. CAG:264	0.244601906319273	0.263011482810939	2.8929213267274e-06	0
Eubacterium sp. 38_16	0.244601906319273	0.263011482810939	3.34558623461748e-06	0
Blautia sp. Marseille-P2398	0.244601906319273	0.263011482810939	3.66379234531778e-06	0
[Clostridium] sphenoides	0.244601906319273	0.263011482810939	4.30264378342722e-06	0
Pseudobutyrivibrio sp. LB2011	0.244601906319273	0.263011482810939	2.77579856712847e-06	0
Desulfitobacterium chlororespirans	0.244601906319273	0.263011482810939	3.37648365085266e-06	0
Desulfitobacterium sp. PCE1	0.244601906319273	0.263011482810939	2.82610765492753e-06	0
Desulfosporosinus sp. HMP52	0.244601906319273	0.263011482810939	4.60106624388859e-06	0
[Clostridium] cellulolyticum	0.244601906319273	0.263011482810939	3.95986073226586e-06	0
Ruminococcus sp. CAG:17	0.244601906319273	0.263011482810939	3.08404455477569e-06	0
Syntrophomonas palmitatica	0.244601906319273	0.263011482810939	4.60314441814435e-06	0
Epulopiscium sp. Nuni2H_MBin003	0.244601906319273	0.263011482810939	2.78303174601652e-06	0
Gottschalkia acidurici	0.244601906319273	0.263011482810939	3.24144242539833e-06	0
Halobacteroidaceae bacterium T328-2	0.244601906319273	0.263011482810939	3.47448768764686e-06	0
Caldicellulosiruptor saccharolyticus	0.244601906319273	0.263011482810939	7.73390848933138e-06	0
Megasphaera sp. UPII 135-E	0.244601906319273	0.263011482810939	2.38616858354787e-06	0
Peptoniphilus sp. ChDC B134	0.244601906319273	0.263011482810939	5.92377969569508e-06	0
Cohnella sp. OV330	0.260631855448487	0.28010735517859	8.73476668607102e-06	0.000300480769230769
uncultured bacterium Contig203	0.295665211980071	0.308326301349534	3.07518221138298e-06	0
Bacteroides sp. 44_46	0.295665211980071	0.308326301349534	1.88602403539459e-06	0
Bacteroides sp. CAG:875	0.295665211980071	0.308326301349534	3.14463336284152e-06	0
Gabonibacter massiliensis	0.295665211980071	0.308326301349534	2.95431158034115e-06	0
Porphyromonas canoris	0.295665211980071	0.308326301349534	2.4224953109331e-06	0
Prevotella sp. P4-76	0.295665211980071	0.308326301349534	4.28476052989841e-06	0
Spirosoma rigui	0.295665211980071	0.308326301349534	3.56561217709101e-06	0
[truncated: 144 more rows]

## Sheet: Supplementary table S3
Species	pvalues	qvalues	Relative abundance in untreated mice	Relative abundance after antibiotic treatment and chemotherapy (Day 12)
Acidobacteriaceae bacterium TAA166	0.372904499320851	0.549989223705838	3.21092236402006e-06	0
Caldithrix abyssi	0.900533605666762	0.946930086822311	1.41343686903803e-05	2.10757039285112e-05
Deferribacter desulfuricans	0.918643869878371	0.956121327415905	1.15906353443436e-05	1.40504692856741e-05
Dictyoglomus thermophilum	0.332485619611097	0.521990243828997	4.79454496207608e-06	0
Elusimicrobia bacterium RIFOXYB2_FULL_49_7	0.332485619611097	0.521990243828997	6.40672015510119e-06	0
Elusimicrobia bacterium RIFOXYD2_FULL_34_15	0.372904499320851	0.549989223705838	4.01530175041874e-06	0
uncultured bacterium	0.215259537210757	0.43849922836754	0.00391744306940834	0.00273198711436992
uncultured bacterium 5E7	0.182251437715292	0.404596395495374	8.72605586844964e-06	0
uncultured bacterium Ad_113_I18_contig2	0.372904499320851	0.549989223705838	4.88905398005084e-06	0
uncultured bacterium Ad_136_J17_contig2	0.0917269632861741	0.289927555047597	1.58907743824127e-05	0
uncultured bacterium BAC10G6	0.418279281693916	0.579052003016836	0.000512018134511745	0.000372478796298878
uncultured bacterium BAC25G1	0.371303493254713	0.549989223705838	0.000544510400761533	0.000595158522705518
uncultured bacterium contig00023(2014)	0.670868155808576	0.784754616756429	1.05461639696605e-05	7.02523464283707e-06
uncultured bacterium Contig140	0.0788539902900877	0.266116694790013	1.49386811692773e-05	0
uncultured bacterium Contig1491	0.418136339132145	0.579052003016836	3.34597094069466e-06	0
uncultured bacterium Contig1500	0.332485619611097	0.521990243828997	5.12091575295452e-06	0
uncultured bacterium Contig1522a	0.0111901706924756	0.0742431448729884	0.000106225905866628	6.05151045701007e-06
uncultured bacterium Contig1586	0.372904499320851	0.549989223705838	4.22725503163509e-06	0
uncultured bacterium Contig16	0.106165558364435	0.318342455128462	1.33054342091562e-05	0
uncultured bacterium Contig1604	0.160183660802878	0.378054609141594	1.09436633131864e-05	0
uncultured bacterium Contig1763	0.140252841824292	0.356115924205519	1.15050850759734e-05	0
uncultured bacterium Contig1772	0.372904499320851	0.549989223705838	6.2116476331131e-06	0
uncultured bacterium Contig203	0.469286471993869	0.616603868475084	3.07518221138298e-06	0
uncultured bacterium Contig99	0.296128141447536	0.496948008709529	6.24481346772183e-06	0
uncultured bacterium DCM007Kan05	0.140252841824292	0.356115924205519	1.08325489854401e-05	0
uncultured bacterium fosmid pJB23D10	0.0666904368784965	0.243698505254052	3.64509821314459e-05	6.05151045701007e-06
uncultured bacterium fosmid pJB71G8	0.699360695611734	0.802650752965629	5.55235253944873e-05	4.30082823024872e-05
uncultured bacterium scaffold00090	0.296128141447536	0.496948008709529	5.51723628001837e-06	0
uncultured murine large bowel bacterium BAC 31B	0.546600396762699	0.682438187593046	1.39803215353933e-05	7.02523464283707e-06
uncultured murine large bowel bacterium BAC 54B	0.548571619941676	0.683481966008728	0.000849162898145743	0.000646360513403939
Anaerorhabdus furcosa	0.165697178867232	0.388500059422842	5.67673096432964e-06	0.000119847319612326
Bacteroides acidifaciens	0.102984674198341	0.318342455128462	6.3176772125342e-05	3.18400356608399e-05
Bacteroides barnesiae	0.156597873671044	0.378054609141594	0.000164528025363986	6.11628136735174e-05
Bacteroides caccae	0.271326655933293	0.482133518793572	3.7737840447537e-05	2.20104782008841e-05
Bacteroides caecimuris	0.634539444295542	0.754884701849179	0.0133168640262569	0.0155008478080606
Bacteroides cellulosilyticus	0.59138894754482	0.723970408839605	6.55844149132932e-05	9.49892476194654e-05
Bacteroides clarus	0.0752513288984393	0.265175236949266	0.000135576511991974	4.80860685736702e-05
Bacteroides coprocola	0.885035289913339	0.935222202309805	0.000231734796509948	0.00023724663928059
Bacteroides coprophilus	0.322719709915439	0.521990243828997	6.07025389370867e-05	8.22385176020286e-05
Bacteroides coprosuis	0.982868361992656	0.994628780788843	4.72774255172666e-05	4.39820064883142e-05
Bacteroides dorei	0.286804252657911	0.496948008709529	0.000590936230069827	0.000366558551357008
Bacteroides eggerthii	0.764214572245426	0.854309769599347	0.000125516129243083	0.000108961817078231
Bacteroides faecichinchillae	0.330653260554785	0.521990243828997	4.43064927742774e-05	2.20104782008841e-05
Bacteroides finegoldii	0.576592513177879	0.710020365926944	0.00705155174089107	0.00841399624688009
Bacteroides fluxus	0.151100804920503	0.37664594686169	0.000102711242989873	4.81250184871243e-05
Bacteroides fragilis	0.184347359957116	0.404596395495374	0.00322636879794941	0.00163027701793213
Bacteroides gallinarum	0.442866077012419	0.602961882488954	0.000344456338036387	0.000244198295157923
Bacteroides graminisolvens	0.607111032731634	0.733392865357323	0.000155968046724139	0.000116352016716933
Bacteroides helcogenes	0.637389752751497	0.756745839416321	0.000166440482303999	0.000172437044119267
Bacteroides ihuae	0.880769579952738	0.9330149331877	8.48626071100043e-05	9.40155234336384e-05
Bacteroides intestinalis	0.127920844053864	0.345692772771035	5.4572440395533e-05	2.10367540150571e-05
Bacteroides luti	0.813662057578806	0.887185690577066	9.92701973509302e-05	7.10702709603814e-05
Bacteroides massiliensis	0.0338932363062825	0.153653263825183	0.000200709170564556	5.83195409429445e-05
Bacteroides mediterraneensis	0.133677946347038	0.356115924205519	0.000284905426582683	0.000117286790989306
Bacteroides neonati	0.0375408212697367	0.168252293456899	9.92445416830297e-05	3.22050006567044e-05
Bacteroides nordii	1	1	2.05570940334019e-05	1.91282555568572e-05
Bacteroides oleiciplenus	0.184347359957116	0.404596395495374	0.000677813525388032	0.00037062366352891
Bacteroides ovatus	0.917698561601	0.955601563416397	0.000679790602994294	0.000674680712030709
Bacteroides paurosaccharolyticus	0.267667292057536	0.479207190375355	0.000408404601640976	0.000293905797020837
Bacteroides plebeius	0.122790087936388	0.333036492540687	7.24836795789153e-05	3.31397749290773e-05
Bacteroides propionicifaciens	0.15719449046913	0.378054609141594	6.81083060989863e-05	2.70882644720672e-05
Bacteroides pyogenes	0.852479228088984	0.912063397800645	0.000299391516019522	0.000312552237841468
Bacteroides reticulotermitis	0.797100950875097	0.87464789438061	0.000123876573959109	0.000111235280532296
Bacteroides salanitronis	0.520232828095718	0.664941994857352	0.000182146684282886	0.000116390966630387
Bacteroides salyersiae	0.0321527248748395	0.149141319062297	0.000135235661445019	4.10997838442872e-05
Bacteroides sartorii	0.170052711516126	0.395681824950118	0.00253416297855204	0.0013638489845179
Bacteroides sp. 14(A)	0.0585204552555563	0.226370641900103	5.30922128848017e-05	1.592001783042e-05
Bacteroides sp. 1_1_14	0.264458250694176	0.475049481339162	2.02858204897678e-05	3.60219975731042e-05
Bacteroides sp. 1_1_6	0.851212571979235	0.912063397800645	5.63194195450208e-06	6.05151045701007e-06
Bacteroides sp. 2_1_33B	0.00839877547976117	0.0608634301099079	0.000308278900849295	3.82565111137144e-05
Bacteroides sp. 2_1_56FAA	0.717563304755897	0.817076600473904	1.45850199389133e-05	1.40504692856741e-05
Bacteroides sp. 2_2_4	0.0281781078758902	0.134789475843823	2.72907496097888e-05	0
Bacteroides sp. 3_1_13	0.000461350825748182	0.0273832767218765	6.35125488093938e-07	1.49852435580471e-05
Bacteroides sp. 3_1_23	0.175627400428436	0.404596395495374	8.44797538618085e-05	2.61534901996943e-05
Bacteroides sp. 3_1_33FAA	0.311556565801688	0.519253764418379	2.09956852200096e-05	7.96000891520999e-06
Bacteroides sp. 3_1_40A	0.418136339132145	0.579052003016836	2.92713851149914e-06	0
Bacteroides sp. 41_26	0.0281781078758902	0.134789475843823	3.20961683034863e-05	0
Bacteroides sp. 43_108	0.634539444295542	0.754884701849179	0.000388520891277363	0.000310551423781582
Bacteroides sp. 44_46	0.469286471993869	0.616603868475084	1.88602403539459e-06	0
Bacteroides sp. 4_3_47FAA	0.948502533413157	0.977480898304282	4.55869262039647e-05	5.13332562135616e-05
Bacteroides sp. 9_1_42FAA	0.106213184982198	0.318342455128462	2.80728901224381e-05	7.02523464283707e-06
Bacteroides sp. An19	0.0218296639470341	0.118607026556352	0.00015856769676428	2.61534901996943e-05
Bacteroides sp. An269	0.788260519967837	0.867612888695981	0.000401124992481441	0.000343447404516561
Bacteroides sp. An279	0.147508157992139	0.371021106311214	3.76882499859867e-05	1.81545313710302e-05
Bacteroides sp. An322	0.521093540605736	0.664941994857352	0.000322855732041607	0.000189656801217924
Bacteroides sp. An51A	0.605235414991513	0.732779375325882	0.000237759789727381	0.000175319266763294
Bacteroides sp. AR20	0.332485619611097	0.521990243828997	5.04993316309656e-06	0
Bacteroides sp. AR29	0.684489782017029	0.795478092658619	8.00692932797885e-07	0
Bacteroides sp. CAG:1060_57_27	0.745736431642755	0.839786218082199	5.10414444431001e-05	4.30082823024872e-05
Bacteroides sp. D2	0.528106054711718	0.664941994857352	2.21812282619008e-06	0
Bacteroides sp. D22	0.00479764427413637	0.041794112518188	6.84943966372376e-05	0
Bacteroides sp. HMSC067B03	0.487895956377504	0.635986030728097	5.05167362299421e-05	7.29787694185813e-05
Bacteroides sp. HMSC068A09	0.332485619611097	0.521990243828997	5.73338898016936e-06	0
Bacteroides sp. HMSC073E02	0.136947265811167	0.356115924205519	7.31808343529839e-07	7.02523464283707e-06
Bacteroides sp. HPS0048	0.664308049673903	0.779207526245854	0.00038062836389722	0.000452691965702345
Bacteroides sp. Marseille-P2653	0.18457694103529	0.404596395495374	2.4999544298398e-05	6.05151045701007e-06
Bacteroides sp. Marseille-P3108	0.024420208870074	0.126067686929923	7.79665925574019e-05	2.20104782008841e-05
Bacteroides sp. Marseille-P3132	0.137684814279532	0.356115924205519	3.8690288073437e-05	1.21030209140201e-05
Bacteroides sp. Marseille-P3166	0.465721599709719	0.616603868475084	5.10351629310919e-05	6.92007224156355e-05
Bacteroides sp. Marseille-P3208T	0.764214572245426	0.854309769599347	0.000119114895483749	0.00012528574981797
Bacteroides sp. SM23_62	0.263291474013408	0.473747799169382	6.56553441329379e-06	0
Bacteroides stercorirosoris	0.0788539902900877	0.266116694790013	1.57322373347269e-05	0
Bacteroides stercoris	0.247291296339635	0.466912112824526	0.000350088604729989	0.000206993408056944
Bacteroides thetaiotaomicron	0.184061124078435	0.404596395495374	0.000639736653781045	0.000344095113619978
Bacteroides timonensis	0.0263914946841776	0.134339603582405	0.000502278337937262	0.000162894551828268
Bacteroides uniformis	0.215259537210757	0.43849922836754	0.00460489198136805	0.00258775025283287
Bacteroides vulgatus	0.143857768248012	0.363546223296568	0.00141896247330118	0.000811977167161014
Bacteroides xylanisolvens	0.0747788796569284	0.265175236949266	0.000284511422951014	0.00010358845407681
Bacteroides caccae CAG:21	0.908656871327981	0.953600232740383	4.95798156945752e-06	6.05151045701007e-06
Bacteroides cellulosilyticus CAG:158	0.171788064058148	0.398853544178345	2.78536051305221e-05	7.02523464283707e-06
Bacteroides clarus CAG:160	0.372904499320851	0.549989223705838	4.35469696141997e-06	0
Bacteroides coprocola CAG:162	0.472965978112015	0.62031848998867	3.47208842819599e-05	2.00630298292301e-05
Bacteroides coprophilus CAG:333	1	1	4.46675681521262e-05	3.91912853860873e-05
Bacteroides dorei CAG:222	0.631036093857923	0.753376239073832	3.84217472215809e-05	4.90987426729513e-05
Bacteroides finegoldii CAG:203	0.788194584971974	0.867612888695981	4.94423194191423e-06	7.02523464283707e-06
Bacteroides fragilis CAG:558	0.623750133436982	0.746757841315895	9.860056790753e-06	6.05151045701007e-06
Bacteroides intestinalis CAG:315	0.396356942687541	0.576524441921975	2.39187333064802e-05	1.40115193722201e-05
Bacteroides intestinalis CAG:564	0.227813116063245	0.45012380332537	2.52615605268699e-05	6.30713121317173e-05
Bacteroides pectinophilus CAG:437	0.0281781078758902	0.134789475843823	3.20986703541299e-05	0
Bacteroides plebeius CAG:211	0.206641294833496	0.425391253437254	9.97805115416066e-06	0
Bacteroides sp. CAG:1060	0.156597873671044	0.378054609141594	0.000193661085799452	9.81974853459027e-05
Bacteroides sp. CAG:1076	0.34856871478099	0.541884316932037	2.13071496692799e-05	2.80619886578942e-05
Bacteroides sp. CAG:144	0.143857768248012	0.363546223296568	0.000835224464985949	0.000438485696762854
Bacteroides sp. CAG:189	0.0752513288984393	0.265175236949266	0.000158520985846026	4.61775701154703e-05
Bacteroides sp. CAG:20	0.133677946347038	0.356115924205519	0.000153598005888657	7.01744466014625e-05
Bacteroides sp. CAG:443	0.663480887224809	0.779090159628913	1.64133438860307e-05	2.20104782008841e-05
Bacteroides sp. CAG:462	0.605235414991513	0.732779375325882	0.00024323575774779	0.000193512748047778
Bacteroides sp. CAG:530	0.950594121325829	0.978445341979467	0.000489716997244219	0.000432916001042071
Bacteroides sp. CAG:545	0.403335384970544	0.579052003016836	0.000160552375920145	0.000233273842710374
Bacteroides sp. CAG:598	0.30358378236522	0.507767604790485	7.82499145976699e-05	0.000114078553262869
Bacteroides sp. CAG:633	0.777395188146377	0.862183636707007	4.10313010017409e-05	2.89967629302671e-05
Bacteroides sp. CAG:661	0.0819800899368882	0.274505207398049	6.15641207255775e-05	1.91282555568572e-05
Bacteroides sp. CAG:702	0.813662057578806	0.887185690577066	0.000218697455617646	0.000210523339804388
Bacteroides sp. CAG:709	0.65617410689184	0.774755433095985	1.91266589619447e-05	1.592001783042e-05
Bacteroides sp. CAG:714	0.733692144203306	0.831466031215063	1.67542679397477e-05	2.20104782008841e-05
Bacteroides sp. CAG:754	0.160183660802878	0.378054609141594	1.34497228023443e-05	0
Bacteroides sp. CAG:770	0.897713410939122	0.944428001788188	0.000143596620029615	0.000133284708646634
Bacteroides sp. CAG:875	0.469286471993869	0.616603868475084	3.14463336284152e-06	0
Bacteroides sp. CAG:927	0.286804252657911	0.496948008709529	0.0761163309140799	0.0546350300406621
Bacteroides sp. CAG:98	0.910474427976692	0.953847958462235	2.63292266357729e-05	2.197152828743e-05
Bacteroides stercoris CAG:120	0.160183660802878	0.378054609141594	8.40051191449457e-06	0
Bacteroides uniformis CAG:3	0.0644890295171246	0.243698505254052	4.54315839722693e-05	1.21030209140201e-05
uncultured Bacteroides sp.	1	1	0.000835949115932587	0.000786242007645415
Mediterranea massiliensis	0.914499522444407	0.953847958462235	6.7990517014452e-05	6.40839862309984e-05
Mediterranea sp. An20	0.576592513177879	0.710020365926944	0.000848830071742849	0.000637888381961857
Lentimicrobium saccharophilum	0.797028537356141	0.87464789438061	0.000133721573883462	0.0001453487796472
Butyricimonas sp. An62	0.622128141634314	0.746720357427543	0.000717414877932527	0.000507032936423103
Butyricimonas sp. Marseille-P2440	0.100330563745198	0.314339763312806	0.00061971731594386	0.000288545266642102
Butyricimonas synergistica	0.418279281693916	0.579052003016836	0.000343845354223787	0.000239077237911882
Butyricimonas virosa	0.437785237746849	0.59914000783624	2.19376723919486e-05	1.592001783042e-05
Culturomica massiliensis	0.7313128437202	0.829701694787908	1.05891839017845e-05	7.96000891520999e-06
Odoribacter laneus CAG:561	0.418136339132145	0.579052003016836	2.79849014071171e-06	0
Odoribacter sp. CAG:788	0.140252841824292	0.356115924205519	1.29356138406151e-05	0
Odoribacter laneus	0.579413333965007	0.711566059992556	2.52605177160308e-05	1.40115193722201e-05
Odoribacter sp. 43_10	0.854736728160244	0.913566488003692	8.37476105370678e-06	7.02523464283707e-06
Odoribacter splanchnicus	0.874916847225033	0.93095670486755	1.9616834581679e-05	1.40115193722201e-05
Barnesiella intestinihominis	0.231894934333959	0.45012380332537	0.00222593482412821	0.00146993016210419
Barnesiella sp. An22	0.00346645224694005	0.035614005132197	0.00429799491715878	0.00107860440176544
Barnesiella sp. An55	0.694666309300456	0.80158404654064	0.000221365718846148	0.000242572540807276
Barnesiella viscericola	0.39437148217636	0.574533029438437	0.00617137764840071	0.00773630217725174
Coprobacter fastidiosus	0.340787091995355	0.531103582232798	1.73305993295738e-05	7.02523464283707e-06
Coprobacter secundus	0.213995389832722	0.43842458930356	0.000234141896815059	0.00011765175598517
Dysgonomonas capnocytophagoides	0.130280661946969	0.351184224594156	2.40107368730271e-05	7.02523464283707e-06
Dysgonomonas gadei	0.166439495607932	0.389388470619868	1.62687344421416e-05	3.60219975731042e-05
Dysgonomonas macrotermitis	0.399176781090586	0.579052003016836	3.49917591725028e-05	4.90987426729513e-05
Dysgonomonas mossii	0.122879056095248	0.333036492540687	2.8076304703673e-05	7.02523464283707e-06
Dysgonomonas sp. 37-18	0.372904499320851	0.549989223705838	4.36273763904993e-06	0
Dysgonomonas sp. BGC7	0.764131092464251	0.854309769599347	0.000108191008194226	0.000119521304529916
Dysgonomonas sp. HGC4	0.312864445175214	0.520550082306277	7.22461872867713e-05	3.41134991149043e-05
uncultured Dysgonomonas sp.	0.0799393618282642	0.269355428298695	4.23203740670766e-05	1.21030209140201e-05
Fermentimonas caenicola	0.584870167829159	0.717445203009667	1.08178488936337e-05	1.49852435580471e-05
Gabonia massiliensis	0.0154639601711899	0.0926427722751116	0.000127922609409298	2.81009385713483e-05
Gabonibacter massiliensis	0.469286471993869	0.616603868475084	2.95431158034115e-06	0
Lascolabacillus massiliensis	0.372904499320851	0.549989223705838	5.54094331587036e-06	0
Macellibacteroides sp. HH-ZS	0.940220775328844	0.972438765217043	1.01273043862405e-05	1.592001783042e-05
Muribaculum intestinale	0.11017600285893	0.32343448510505	0.00461977707030323	0.00255429006920154
Muribaculum sp. An287	1	1	8.24289327029052e-06	7.96000891520999e-06
Paludibacter jiangxiensis	0.273463331005648	0.484916310358526	5.61058274301045e-05	2.70882644720672e-05
Paludibacter propionicigenes	0.607111032731634	0.733392865357323	0.000243399521023549	0.000336870808348466
Paludibacter sp. 47-17	0.946617577075596	0.977480898304282	1.96429406505029e-05	1.91282555568572e-05
Parabacteroides sp. CAG:409	0.715081129317187	0.815815509675775	5.93378180703512e-05	4.11387337577413e-05
Parabacteroides chartae	0.183901136071806	0.404596395495374	0.000108601316870653	4.81639684005784e-05
Parabacteroides chinchillae	0.678304561375214	0.792156226172798	2.87484878314526e-05	2.2945252473257e-05
Parabacteroides distasonis	0.249405878674171	0.470076339488786	0.00293060349040601	0.0017083422157447
Parabacteroides goldsteinii	0.249405878674171	0.470076339488786	0.000933155079247703	0.000548450093226993
Parabacteroides gordonii	0.658859630527604	0.777069999020724	1.01661171332258e-05	7.02523464283707e-06
Parabacteroides johnsonii	0.0195112483302595	0.107487416893949	8.41404339306219e-05	1.91282555568572e-05
Parabacteroides merdae	0.820262664165103	0.891843170626999	0.00019309160146651	0.000152009049294173
Parabacteroides sp. An277	0.122926675501486	0.333036492540687	0.000210860790977879	0.000104210045889459
Parabacteroides sp. D13	0.283879851057744	0.496948008709529	7.736430189903e-05	4.01650095719143e-05
Parabacteroides sp. D26	0.745736431642755	0.839786218082199	7.18933398672585e-05	4.49557306741412e-05
Parabacteroides sp. HGS0025	0.523665651119224	0.664941994857352	1.45941557633112e-05	7.02523464283707e-06
Parabacteroides sp. Marseille-P3160	0.403335384970544	0.579052003016836	0.000188507886076026	0.00023683421280999
Parabacteroides sp. Marseille-P3236	0.0653938897379426	0.243698505254052	0.000156737459219388	6.02280394011445e-05
Parabacteroides sp. merdae-related_45_40	0.0484652540307155	0.198967508405792	1.55984717468573e-05	0
Parabacteroides sp. SN4	0.184645485205075	0.404596395495374	3.7265748030082e-05	1.30767450998471e-05
Parabacteroides sp. YL27	0.0779352551872282	0.266116694790013	7.49929339763643e-05	2.10367540150571e-05
Petrimonas mucosa	0.895957191369563	0.94397062984512	7.99305629229969e-06	7.02523464283707e-06
Porphyromonas asaccharolytica	0.366760774293336	0.549989223705838	1.61314919607768e-05	6.05151045701007e-06
Porphyromonas bennonis	0.528106054711718	0.664941994857352	1.69755950155338e-06	0
Porphyromonas cangingivalis	0.747895851381461	0.841775635247096	0.000124299287339725	0.000152086949121081
Porphyromonas canoris	0.438661069666384	0.59914000783624	2.4224953109331e-06	7.02523464283707e-06
Porphyromonas catoniae	0.812039874920918	0.887185690577066	3.43597707316516e-05	2.70882644720672e-05
Porphyromonas circumdentaria	0.122295823697398	0.333036492540687	1.36167281950736e-05	0
Porphyromonas crevioricanis	0.522718569389979	0.664941994857352	2.25079851086045e-05	1.30767450998471e-05
Porphyromonas endodontalis	0.162791804131551	0.383787498629169	6.38868648559563e-05	2.71272143855213e-05
Porphyromonas gingivalis	0.983489681050657	0.994628780788843	0.000303094272993716	0.000283385259482607
Porphyromonas gulae	0.0917269632861741	0.289927555047597	1.11947569548249e-05	0
Porphyromonas levii	0.290091589834416	0.496948008709529	2.56745467879794e-05	1.21030209140201e-05
Porphyromonas macacae	0.0189417795341591	0.105557383997102	5.28982557683179e-05	7.02523464283707e-06
Porphyromonas sp. 31_2	0.00783767654279651	0.0583199334417115	8.81702844303925e-05	0
Porphyromonas sp. COT-108 OH2963	0.206641294833496	0.425391253437254	1.02168708432898e-05	0
Porphyromonas sp. COT-239 OH1446	0.0272730656681371	0.134789475843823	8.02902630125039e-05	1.91282555568572e-05
Porphyromonas sp. COT-290 OH3588	0.332485619611097	0.521990243828997	4.53683392933121e-06	0
Porphyromonas sp. COT-290 OH860	0.160183660802878	0.378054609141594	1.00177098079417e-05	0
Porphyromonas sp. HMSC077F02	0.114662875630871	0.332506823378833	4.72369229350639e-06	1.49852435580471e-05
Porphyromonas sp. KLE 1280	0.296128141447536	0.496948008709529	6.72827949677765e-06	0
Porphyromonas sp. oral taxon 278	0.562765703611478	0.697113816670172	1.33965211154327e-05	3.60609474865583e-05
Porphyromonas sp. oral taxon 279	0.256768973072051	0.473747799169382	2.20138599233585e-05	6.05151045701007e-06
Porphyromonas uenonis	0.574777798235306	0.708716237985191	3.7751878973766e-06	7.96000891520999e-06
Proteiniphilum acetatigenes	0.0622923447295562	0.238806757119769	4.0446792564215e-05	6.05151045701007e-06
Proteiniphilum saccharofermentans	0.332485619611097	0.521990243828997	4.64070929521219e-06	0
Proteiniphilum sp. 51_7	0.263291474013408	0.473747799169382	6.29763874129817e-06	0
Sanguibacteroides justesenii	0.911147261980253	0.953847958462235	1.74818007017007e-05	1.30767450998471e-05
Tannerella sp. CAG:118	0.415557552576151	0.579052003016836	0.000226956697742383	0.000294149591214935
Tannerella sp. CAG:51	0.931610637281561	0.967365864469448	7.51691330072721e-05	6.82269982298085e-05
Tannerella forsythia	0.0173845739481934	0.101797571569663	9.59619495043964e-05	2.00630298292301e-05
Tannerella sp. 6_1_58FAA_CT1	0.65272405279112	0.771532071225246	8.40029140124741e-05	6.40450363175443e-05
Tannerella sp. oral taxon HOT-286	0.917698561601	0.955601563416397	0.000274756622971101	0.000253375822453058
Porphyromonadaceae bacterium CG2_30_38_12	0.379537772893946	0.558235722245522	7.25076218173597e-05	4.61775701154703e-05
Porphyromonadaceae bacterium COT-184 OH4590	0.294703231831501	0.496948008709529	3.41133310166442e-05	2.388002674563e-05
Porphyromonadaceae bacterium FC4	0.763898738303747	0.854309769599347	6.94117488411273e-05	5.89672500463612e-05
Porphyromonadaceae bacterium H1	0.0226829067825943	0.120382687621018	5.3428281103175e-05	7.96000891520999e-06
Porphyromonadaceae bacterium KH3CP3RA	0.238924365773835	0.454316695522031	1.14630478009219e-06	1.592001783042e-05
Porphyromonadaceae bacterium KH3R12	0.68637763924474	0.797239718645787	1.20562952216158e-05	1.30767450998471e-05
Porphyromonadaceae bacterium MV12	0.247291296339635	0.466912112824526	0.000115262796788528	6.43710513999546e-05
Alloprevotella rava	0.418279281693916	0.579052003016836	0.00028560866013468	0.00020281144614468
Alloprevotella tannerae	0.074707355083431	0.265175236949266	4.97611245498427e-05	1.30767450998471e-05
Prevotella sp. oral taxon 473	0.948744875628981	0.977480898304282	0.000166804032740482	0.000190835369684396
Paraprevotella clara CAG:116	0.23356867442735	0.45012380332537	6.8393130280519e-06	0
Paraprevotella clara	0.390789882826962	0.571959684464309	6.44779748887373e-05	7.61870071450185e-05
Paraprevotella xylaniphila	0.184347359957116	0.404596395495374	0.000380246324009722	0.000226535673236493
Prevotella copri CAG:164	0.23356867442735	0.45012380332537	6.90942295813196e-06	0
Prevotella sp. CAG:1031	0.286804252657911	0.496948008709529	0.0457560438999325	0.0325074561134259
Prevotella sp. CAG:1058	0.017385866166354	0.101797571569663	0.000104945625270406	3.41134991149043e-05
Prevotella sp. CAG:1092	0.668286148696738	0.782161232472479	0.000273335941666633	0.000224418009436245
Prevotella sp. CAG:1124	0.605235414991513	0.732779375325882	0.000787143292326631	0.000611283384816582
Prevotella sp. CAG:1185	0.199374609130707	0.425391253437254	0.000234148890496888	0.000136127981377207
Prevotella sp. CAG:1320	0.914679213551046	0.953847958462235	0.000172274635832621	0.000169189856479376
Prevotella sp. CAG:255	0.480635707322928	0.62866683133767	2.7983913160392e-05	3.60219975731042e-05
Prevotella sp. CAG:279	0.199374609130707	0.425391253437254	0.00937101384545005	0.00587114426238448
Prevotella sp. CAG:386	0.965773843734155	0.989791175094354	4.54835176696399e-05	3.41134991149043e-05
Prevotella sp. CAG:474	0.756687215223801	0.849885064059017	0.000325023073029934	0.000249962740445977
Prevotella sp. CAG:485	0.634539444295542	0.754884701849179	0.066433024267583	0.069953285542023
Prevotella sp. CAG:487	0.173223620626231	0.401751319266249	5.61894945426172e-05	3.02575522850503e-05
Prevotella sp. CAG:520	0.368198569380197	0.549989223705838	0.000119042574429189	8.09387783337913e-05
Prevotella sp. CAG:5226	0.0230858572321987	0.120382687621018	0.000341831384429017	0.000102379447258167
Prevotella sp. CAG:592	0.0272730656681371	0.134789475843823	0.000112140762261021	2.993153720264e-05
Prevotella sp. CAG:604	0.982058661453924	0.994628780788843	2.78383323843942e-05	2.90357128437212e-05
Prevotella sp. CAG:617	0.852479228088984	0.912063397800645	0.000224013008591385	0.000234612531892066
Prevotella sp. CAG:732	1	1	0.000235370936190016	0.000219705188160927
Prevotella sp. CAG:755	0.694666309300456	0.80158404654064	0.000166429821005918	0.000133284708646634
Prevotella sp. CAG:873	0.00430626284284821	0.0404750932992268	0.0368613998227354	0.00910353823017707
Prevotella sp. CAG:891	0.442866077012419	0.602961882488954	0.000491295832998195	0.000345068837805805
Prevotella sp. CAG:924	0.274476660972885	0.484916310358526	7.90161541835152e-05	4.39430565748601e-05
Prevotella stercorea CAG:629	0.195505841687848	0.423628937044549	2.2130027464559e-05	7.02523464283707e-06
uncultured Prevotella sp.	0.418136339132145	0.579052003016836	3.45074294769997e-06	0
Prevotella albensis	0.157345911425993	0.378054609141594	0.000113624168531681	5.79935258605342e-05
Prevotella amnii	0.00571266412995699	0.0474505396530924	0.000510950972483147	5.64110424847446e-05
Prevotella aurantiaca	0.940220775328844	0.972438765217043	8.753030194669e-06	1.40504692856741e-05
Prevotella baroniae	0.731748111595495	0.829701694787908	0.000220337219064955	0.000242285475638319
Prevotella bergensis	0.205189090809771	0.425391253437254	5.77131371171665e-05	2.61534901996943e-05
Prevotella bivia	0.327454659161976	0.521990243828997	0.000355900351206567	0.000210367540150571
Prevotella brevis	0.548571619941676	0.683481966008728	0.000146720864540291	0.000183318225591958
Prevotella bryantii	0.00739617735005416	0.0580586375866888	0.000149316362572037	3.22050006567044e-05
Prevotella buccae	0.247291296339635	0.466912112824526	9.73104187619441e-05	5.70587515881613e-05
Prevotella buccalis	0.847077186354483	0.909006715251706	0.000185084082943078	0.000166750498658121
Prevotella conceptionensis	0.324175950258217	0.521990243828997	7.01102848556641e-05	3.60219975731042e-05
Prevotella copri	0.348950236755115	0.541884316932037	0.000329223759514574	0.00021649695043449
Prevotella corporis	0.730876528264451	0.829701694787908	5.3095154873025e-05	5.70587515881613e-05
Prevotella dentalis	0.164133320549781	0.385254880545652	2.37575458655417e-06	7.02523464283707e-06
Prevotella dentasini	0.251427311881795	0.473469885204469	1.67391862192994e-05	6.05151045701007e-06
Prevotella denticola	0.863722793508468	0.92107294581772	6.51702416407599e-05	7.11092208738354e-05
Prevotella disiens	0.215259537210757	0.43849922836754	0.000200690655855875	0.000112535019800533
Prevotella enoeca	0.265234779658648	0.475646973061492	0.000135706061620421	6.81880483163544e-05
Prevotella fusca	0.140252841824292	0.356115924205519	1.36368412270759e-05	0
Prevotella histicola	0.496661599852855	0.645641595378227	3.2301863746005e-05	1.40115193722201e-05
Prevotella ihumii	0.745206065262636	0.839786218082199	9.19040255083022e-06	7.02523464283707e-06
Prevotella intermedia	0.0753222945875939	0.265175236949266	0.000130930367289399	4.20345581166602e-05
Prevotella jejuni	0.356729925538688	0.549989223705838	8.37162265725975e-05	0.000105861917530874
Prevotella loescheii	0.263291474013408	0.473747799169382	5.45352495361732e-06	0
Prevotella maculosa	0.577492066173898	0.710020365926944	0.000314467832242924	0.000250815293830038
Prevotella marshii	0.372904499320851	0.549989223705838	6.03747845246571e-06	0
Prevotella melaninogenica	0.0902871585442839	0.289927555047597	7.94270098494062e-05	2.61534901996943e-05
Prevotella micans	0.237597329222864	0.454316695522031	4.11435782765453e-05	2.10367540150571e-05
Prevotella multiformis	0.813909037645596	0.887185690577066	8.43125275784779e-06	7.02523464283707e-06
Prevotella multisaccharivorax	0.145142716027451	0.365930400525678	0.000116999457307214	6.31492119586255e-05
Prevotella nanceiensis	0.957143500090808	0.981415560140958	8.11575397177019e-06	7.02523464283707e-06
Prevotella nigrescens	0.418136339132145	0.579052003016836	8.35157543751864e-06	0
Prevotella oralis	0.238474370119292	0.454316695522031	0.000150408500941927	8.63036297739306e-05
Prevotella oris	0.0917269632861741	0.289927555047597	1.94390730125954e-05	0
Prevotella oryzae	0.694666309300456	0.80158404654064	0.000355583019190648	0.000290449444038898
Prevotella oulorum	0.0769526983053618	0.266116694790013	4.47670990046099e-05	1.40504692856741e-05
Prevotella pallens	0.0232002099801588	0.120382687621018	4.06826686139898e-05	0
Prevotella paludivivens	0.122926675501486	0.333036492540687	0.00013799013067856	6.12017635869715e-05
Prevotella pleuritidis	1	1	2.44725045284859e-05	2.20104782008841e-05
Prevotella ruminicola	0.170052711516126	0.395681824950118	0.000497579963687572	0.000305434687596945
Prevotella saccharolytica	0.0674350040203699	0.243698505254052	0.000434730029122682	0.000180075359013471
Prevotella salivae	0.78044393961907	0.863444172743245	7.26600525164549e-05	6.69662088750253e-05
Prevotella scopos	0.0573342544588859	0.222585701640204	2.19633324269517e-05	0
Prevotella shahii	0.422527822626136	0.584555922458238	3.76978617782208e-05	2.2945252473257e-05
Prevotella sp. 10(H)	0.506614256814677	0.65520479924795	2.05482915321591e-05	1.40504692856741e-05
Prevotella sp. 109	0.576966784001943	0.710020365926944	7.15756950781361e-05	4.90987426729513e-05
Prevotella sp. AG:487_50_53	0.0826272485278109	0.276240551630419	0.000109342649390555	3.91912853860873e-05
Prevotella sp. AGR2160	0.0230858572321987	0.120382687621018	0.000151916147487822	5.32417546717615e-05
Prevotella sp. BP1-145	0.476127096056985	0.624061386452673	1.26128276435832e-05	6.05151045701007e-06
Prevotella sp. BP1-148	0.261806395171363	0.473747799169382	2.16483973549377e-05	6.05151045701007e-06
Prevotella sp. C561	0.324757731627304	0.521990243828997	2.18033524881677e-05	6.05151045701007e-06
Prevotella sp. DNF00663	0.0788539902900877	0.266116694790013	1.66504852424448e-05	0
Prevotella sp. F0091	0.27416527802608	0.484916310358526	6.17942256380019e-05	3.50872233007313e-05
Prevotella sp. FD3004	0.115365488797144	0.333036492540687	5.73068290664646e-05	1.30767450998471e-05
Prevotella sp. HJM029	0.931610637281561	0.967365864469448	5.54129600787873e-05	5.51113032165073e-05
Prevotella sp. HMSC073D09	0.276286848839761	0.487712287531802	1.95044809081012e-05	6.05151045701007e-06
Prevotella sp. HUN102	0.914402294223096	0.953847958462235	6.79248869656632e-05	8.38210009778182e-05
Prevotella sp. kh1p2	0.363373008683905	0.549989223705838	1.91788717096145e-05	2.70882644720672e-05
Prevotella sp. KH2C16	0.0154639601711899	0.0926427722751116	0.000123166848699284	2.70882644720672e-05
Prevotella sp. KHD1	0.0573342544588859	0.222585701640204	1.52493215751875e-05	0
Prevotella sp. khp7	0.504514800157321	0.653673045185694	8.50462749233804e-05	0.000108027042805858
Prevotella sp. MA2016	0.261806395171363	0.473747799169382	1.44555808412432e-05	2.10367540150571e-05
Prevotella sp. MSX73	0.846979151713719	0.909006715251706	6.66806977952582e-05	7.39135436909542e-05
Prevotella sp. ne3005	0.415387417642366	0.579052003016836	9.06504028468598e-05	5.41765289441344e-05
Prevotella sp. oral taxon 299	0.977899266165754	0.994628780788843	6.38525787684022e-06	7.02523464283707e-06
Prevotella sp. oral taxon 306	0.0339858362357147	0.153653263825183	2.82867191174199e-05	0
Prevotella sp. oral taxon 317	0.880769579952738	0.9330149331877	8.34112899134657e-05	9.84845505148589e-05
Prevotella sp. oral taxon 472	0.438386193508887	0.59914000783624	1.41613087862991e-05	1.91282555568572e-05
Prevotella sp. P4-65	0.312864445175214	0.520550082306277	7.13456536233377e-05	3.91912853860873e-05
Prevotella sp. P4-76	0.469286471993869	0.616603868475084	4.28476052989841e-06	0
Prevotella sp. P5-119	0.71055039509003	0.812111731561565	3.57627605929645e-05	3.12312764708774e-05
Prevotella sp. P5-125	0.175627400428436	0.404596395495374	4.43629380929695e-05	1.30767450998471e-05
Prevotella sp. P5-60	0.049158366164099	0.200278286482251	4.90999390252131e-05	7.02523464283707e-06
Prevotella sp. P6B1	0.874916847225033	0.93095670486755	2.17260651902607e-05	1.49852435580471e-05
Prevotella sp. P6B4	0.7313128437202	0.829701694787908	1.02039945492864e-05	7.96000891520999e-06
Prevotella sp. RM4	0.206641294833496	0.425391253437254	8.98429843958227e-06	0
Prevotella sp. S7 MS 2	0.0945706657456953	0.29803667160739	9.24352594537642e-05	4.01650095719143e-05
Prevotella sp. S7-1-8	0.00835653282013001	0.0608634301099079	5.48046454348577e-05	6.05151045701007e-06
Prevotella sp. tc2-28	0.634539444295542	0.754884701849179	0.000193481114600125	0.000154321462661691
Prevotella sp. tf2-5	0.0288626883848162	0.137221542308242	0.000315638892865997	0.000105470835244242
Prevotella stercorea	0.00839877547976117	0.0608634301099079	0.000132998161946817	2.61534901996943e-05
Prevotella timonensis	0.506525295539803	0.65520479924795	6.40779635416801e-05	5.12943063001075e-05
Prevotella veroralis	0.0563523625888816	0.222585701640204	7.72633819856098e-05	1.91282555568572e-05
Prevotellamassilia timonensis	0.788260519967837	0.867612888695981	0.000661733787775556	0.000773243162372477
Prevotellaceae bacterium HUN156	0.412057671999748	0.579052003016836	1.70237980687878e-05	1.21030209140201e-05
Prevotellaceae bacterium Marseille-P2826	0.465721599709719	0.616603868475084	6.99226038111511e-05	4.20735080301143e-05
Prevotellaceae bacterium MN60	0.844239414299488	0.909006715251706	2.27708000376613e-05	4.02039594853684e-05
Alistipes finegoldii	0.263291474013408	0.473747799169382	6.37414838638586e-06	0
Alistipes ihumii	0.606614883746889	0.733392865357323	8.16203023595249e-05	5.60850274023343e-05
Alistipes indistinctus	0.731392101908063	0.829701694787908	5.25434195881339e-05	7.30177193320354e-05
Alistipes obesi	0.634539444295542	0.754884701849179	0.00066836619235234	0.000530918736820703
Alistipes onderdonkii	0.745206065262636	0.839786218082199	8.4260930276872e-06	7.02523464283707e-06
Alistipes putredinis	0.591931235892197	0.723970408839605	6.78432026560662e-05	4.71902442147514e-05
Alistipes senegalensis	0.605235414991513	0.732779375325882	0.00020368008646376	0.00016541180947643
Alistipes sp. 56_11	1	1	6.13656715419328e-06	6.05151045701007e-06
Alistipes sp. 56_sp_Nov_56_25	0.186034691030819	0.407224047884621	1.74170787628739e-05	3.60219975731042e-05
Alistipes sp. 58_9_plus	0.830290622007418	0.900917874917416	0.000134422539772108	0.00011127423044575
Alistipes sp. AL-1	0.0666904368784965	0.243698505254052	3.57685639643956e-05	6.05151045701007e-06
Alistipes sp. An116	0.946972574151593	0.977480898304282	2.54148166001867e-05	2.2945252473257e-05
Alistipes sp. An31A	0.39437148217636	0.574533029438437	0.000281979003596559	0.00017560633193225
Alistipes sp. An54	0.863908829255071	0.92107294581772	0.000248543879736512	0.000245245598109254
Alistipes sp. An66	1	1	0.000230393014628741	0.000216093035525171
Alistipes sp. CHKCI003	0.983489681050657	0.994628780788843	0.000318148966408202	0.00023301721589359
Alistipes sp. HGB5	0.630577879299521	0.753248826833262	1.28770226034436e-05	2.01019797426842e-05
Alistipes sp. Marseille-P2431	0.356846891533615	0.549989223705838	0.000205387825903765	0.000308161110587155
Alistipes sp. ZOR0009	0.206641294833496	0.425391253437254	6.20117460746351e-06	0
Alistipes timonensis	0.174197603606885	0.403573475167085	4.71118160722005e-05	1.49852435580471e-05
Alistipes putredinis CAG:67	0.636252627866517	0.75623371132443	7.23290070748183e-05	8.51207402460555e-05
Alistipes sp. CAG:157	0.0769526983053618	0.266116694790013	5.55651010576638e-05	1.40504692856741e-05
Alistipes sp. CAG:268	0.39437148217636	0.574533029438437	0.000219333291442102	0.000154569577917193
Alistipes sp. CAG:29	0.372904499320851	0.549989223705838	4.16076060318935e-06	0
Alistipes sp. CAG:435	0.521093540605736	0.664941994857352	0.00140265066137962	0.00101152123623905
Alistipes sp. CAG:514	0.206641294833496	0.425391253437254	7.44482497840158e-06	0
Alistipes sp. CAG:831	0.592216578019518	0.723970408839605	0.000166269618157568	0.000186191936674703
Millionella massiliensis	0.827192169797166	0.898921308253208	3.25764494352929e-05	2.80619886578942e-05
Mucinivorans hirudinis	0.150586991812837	0.37664594686169	7.86500889515958e-05	3.31787248425314e-05
Rikenella microfusus	0.931610637281561	0.967365864469448	7.02775068991387e-05	6.40450363175443e-05
Candidatus Symbiothrix dinenymphae	0.375440867096111	0.553349228464213	3.40141173405289e-05	5.70198016747072e-05
Phocaeicola abscessus	0.164133320549781	0.385254880545652	9.57161579878897e-06	7.96000891520999e-06
Bacteroidales bacterium 36-12	0.163680668471871	0.385254880545652	9.30994361931203e-05	5.10072411311512e-05
Bacteroidales bacterium 43_36	0.442866077012419	0.602961882488954	0.00816823551757581	0.00620115414730521
Bacteroidales bacterium 43_8	0.334609357980879	0.524172408006596	7.45998306273366e-05	4.20735080301143e-05
Bacteroidales bacterium 45-6	0.476605464118646	0.624306546214094	5.34878258488528e-05	3.60609474865583e-05
Bacteroidales bacterium 52_46	0.120664701152506	0.333036492540687	0.0654820047007899	0.0301784092640451
Bacteroidales bacterium 55_9	0.533471001940428	0.668163855732518	7.81109883681273e-05	7.55392980416018e-05
Bacteroidales bacterium 6E	0.764131092464251	0.854309769599347	0.000199002265826258	0.00018498292985606
Bacteroidales bacterium A7P-90m	0.263291474013408	0.473747799169382	8.40307862088101e-06	0
Bacteroidales bacterium Barb4	0.372904499320851	0.549989223705838	2.88274846109655e-06	0
Bacteroidales bacterium Barb6	0.21661455319992	0.440422189285986	3.66825184613804e-05	1.30767450998471e-05
Bacteroidales bacterium Barb6XT	0.359986627557823	0.549989223705838	8.65735964605447e-06	1.40115193722201e-05
Bacteroidales bacterium Barb7	0.296128141447536	0.496948008709529	6.485604904139e-06	0
Bacteroidales bacterium CF	0.79080967986611	0.868634107613056	1.12156151983165e-05	1.21030209140201e-05
Bacteroidales bacterium KA00251	0.332485619611097	0.521990243828997	3.40129334519016e-06	0
Bacteroidales bacterium KA00344	0.982705730376994	0.994628780788843	3.15020539368534e-05	3.22050006567044e-05
Bacteroidales bacterium KHT7	0.534334826505996	0.66846440934171	0.000119748773895832	7.90692297890454e-05
Bacteroidales bacterium WCE2004	0.605235414991513	0.732779375325882	0.000167675400195163	0.00011956025444337
Bacteroidales bacterium WCE2008	0.391270600758132	0.571959684464309	7.54812845250267e-05	4.90597927594972e-05
Marinifilum fragile	0.842763305937461	0.909006715251706	2.31292164967028e-05	2.80230387444401e-05
Alkaliflexus imshenetskii	0.372904499320851	0.549989223705838	4.30516433619672e-06	0
Alkalitalea saponilacus	0.981729522352728	0.994628780788843	2.08065891999159e-05	1.30767450998471e-05
Anaerophaga thermohalophila	0.0281781078758902	0.134789475843823	2.87210832307523e-05	0
Geofilum rubicundum	0.0153854852119344	0.0926427722751116	2.33327569245809e-05	0
Geofilum sp. HF401	0.61694083586686	0.742340065821215	4.32823358874335e-06	1.40504692856741e-05
Labilibacter aurantiacus	0.136947265811167	0.356115924205519	7.34754032181014e-07	7.02523464283707e-06
Labilibacter marinus	0.623750133436982	0.746757841315895	1.11702412541898e-05	6.05151045701007e-06
Marinilabilia salmonicolor	0.697046070130082	0.80158404654064	3.51733207951283e-05	3.0905261388467e-05
Saccharicrinis fermentans	0.763457223215901	0.854309769599347	2.05906338734911e-05	1.30767450998471e-05
Thermophagus xiamenensis	0.83961008150961	0.908729497310654	1.52296159495471e-05	1.49852435580471e-05
Draconibacterium orientale	0.447225625860524	0.607739071793978	1.28995702502269e-05	6.05151045701007e-06
Draconibacterium sediminis	0.854736728160244	0.913566488003692	7.55160575023255e-06	6.05151045701007e-06
Mariniphaga anaerophila	0.713244745043647	0.814756657051458	3.07399119422087e-05	6.20975879458903e-05
Prolixibacter bellariivorans	0.846239356524664	0.909006715251706	6.77431306456708e-06	1.40504692856741e-05
Sunxiuqinia dokdonensis	0.957143500090808	0.981415560140958	6.79642355078628e-06	1.40504692856741e-05
Sunxiuqinia elliptica	0.23356867442735	0.45012380332537	7.45978544971042e-06	0
Tangfeifania diversioriginum	0.707554123908205	0.809944481138544	3.92115291876157e-06	6.05151045701007e-06
Salinivirga cyanobacteriivorans	0.409419184659918	0.579052003016836	9.14068951943546e-06	1.30767450998471e-05
Bacteroidia bacterium 43-41	0.13901498873526	0.356115924205519	6.4038502324986e-05	2.70882644720672e-05
Bacteroidia bacterium 44-10	0.737795055106527	0.83567378599011	1.74022818562686e-05	1.30767450998471e-05
Arachidicoccus rhizosphaerae	0.23356867442735	0.45012380332537	6.51775461723263e-06	0
Chitinophaga filiformis	0.160183660802878	0.378054609141594	1.07042182262593e-05	0
Chitinophaga jiangningensis	0.768509234326572	0.857321857970767	1.88151344204755e-05	1.40504692856741e-05
Chitinophaga terrae Kim and Jung 2007	0.684489782017029	0.795478092658619	7.19930775537443e-07	0
Filimonas lacunae	0.372904499320851	0.549989223705838	3.54106059786397e-06	0
Flavihumibacter petaseus	0.39245611126175	0.572911067053087	2.70154168055548e-05	3.02575522850503e-05
Niabella aurantiaca	0.931704687011171	0.967365864469448	0.00013042200527676	0.000112247954631577
Niabella drilacis	0.332485619611097	0.521990243828997	4.65599347805891e-06	0
Niastella koreensis	0.52959219734235	0.665879604307707	2.93631753886939e-05	1.91282555568572e-05
Algoriphagus hitonicola	0.332485619611097	0.521990243828997	4.25281789580085e-06	0
Algoriphagus ratkowskyi	0.763457223215901	0.854309769599347	1.88322598660351e-05	3.72827869278874e-05
Algoriphagus vanfongensis	0.61694083586686	0.742340065821215	3.1664314596918e-06	7.02523464283707e-06
Cyclobacterium halophilum	0.697972856203842	0.80158404654064	4.45605312377195e-06	7.96000891520999e-06
Echinicola pacifica	0.140252841824292	0.356115924205519	1.00776649700867e-05	0
Indibacter alkaliphilus	0.182251437715292	0.404596395495374	7.32258222800543e-06	0
Lunatimonas lonarensis	0.122295823697398	0.333036492540687	1.39317946227054e-05	0
Dyadobacter sp. SG02	0.697972856203842	0.80158404654064	4.40545359814322e-06	7.96000891520999e-06
Flectobacillus sp. BAB-3569	0.0788539902900877	0.266116694790013	1.45963378160211e-05	0
Flexibacter flexilis	0.122295823697398	0.333036492540687	1.28166794585464e-05	0
Leadbetterella byssophila	0.461550011684858	0.616603868475084	1.01827809714764e-05	2.2945252473257e-05
Pseudarcicella hirudinis	0.684489782017029	0.795478092658619	1.31102637437447e-06	0
Runella zeae	0.597682634423572	0.726508159710559	5.69230139608138e-06	0
Siphonobacter aquaeclarae	0.176263332201529	0.404596395495374	2.3479687525915e-05	7.02523464283707e-06
Siphonobacter sp. BAB-5385	0.895957191369563	0.94397062984512	8.88340227007211e-06	7.02523464283707e-06
Spirosoma luteum	0.23356867442735	0.45012380332537	7.65190630737907e-06	0
Spirosoma radiotolerans	0.982583235230169	0.994628780788843	2.08182126085253e-05	2.2945252473257e-05
Spirosoma rigui	0.481400966040651	0.62866683133767	3.56561217709101e-06	7.96000891520999e-06
Cytophagaceae bacterium SCN 52-12	0.536366045374104	0.670614022891894	1.44537695049065e-05	2.90357128437212e-05
Cesiribacter andamanensis	0.0339858362357147	0.153653263825183	3.89514112299799e-05	0
Flammeovirga sp. MY04	0.372904499320851	0.549989223705838	3.56460916516176e-06	0
Flexithrix dorotheae	0.909708606022246	0.953769834983206	1.70203609867819e-05	1.49852435580471e-05
Fulvivirga imtechensis	0.182251437715292	0.404596395495374	8.72147653056256e-06	0
Nafulsella turpanensis	0.122295823697398	0.333036492540687	1.28073516312306e-05	0
Reichenbachiella agariperforans	0.106165558364435	0.318342455128462	1.87682443391546e-05	0
Roseivirga seohaensis	0.87971992266703	0.9330149331877	5.69698171168359e-05	8.13816431565638e-05
Flammeovirgaceae bacterium 311	0.658859630527604	0.777069999020724	1.04846082992507e-05	7.02523464283707e-06
Hymenobacter norwichensis	0.528106054711718	0.664941994857352	1.64240513554853e-06	0
Hymenobacter sp. APR13	1	1	5.42828558340889e-05	5.10072411311512e-05
Hymenobacter sp. DG25A	0.218982298886555	0.444814281055818	6.96783197571786e-06	2.20104782008841e-05
Hymenobacter terrenus	0.469286471993869	0.616603868475084	1.96860301534175e-06	0
Pontibacter roseus	0.878230165708737	0.9330149331877	1.01604482149909e-05	7.96000891520999e-06
Pontibacter ummariensis	0.798448694357545	0.874783002049192	8.42065152081505e-06	6.05151045701007e-06
Rufibacter sp. DG15C	0.469286471993869	0.616603868475084	2.70960018502711e-06	0
Siccationidurans arizonensis	0.469286471993869	0.616603868475084	3.43788638480871e-06	0
Eisenibacter elegans	0.469286471993869	0.616603868475084	2.54549749305551e-06	0
Thermonema rossianum	0.332485619611097	0.521990243828997	6.14676689504201e-06	0
Solirubrum puertoriconensis	0.0633374184006746	0.242378727915439	1.13277531047405e-05	3.50872233007313e-05
Aequorivita capsosiphonis	0.296128141447536	0.496948008709529	3.41709332057669e-05	0
Bizionia paragorgiae	0.206641294833496	0.425391253437254	6.61015622714061e-06	0
Capnocytophaga canimorsus	0.531946467066607	0.66664402276242	1.44846602397893e-05	2.61145402862402e-05
Capnocytophaga cynodegmi	0.77560029897859	0.861230864095575	1.66302144402137e-05	2.20104782008841e-05
Capnocytophaga sp. H4358	0.0281781078758902	0.134789475843823	3.53177919353814e-05	0
Capnocytophaga sp. oral taxon 326	0.332485619611097	0.521990243828997	8.31325399894823e-06	0
Capnocytophaga sp. oral taxon 332	0.263291474013408	0.473747799169382	7.64033397759467e-06	0
Capnocytophaga sp. oral taxon 863	0.697972856203842	0.80158404654064	1.0137428499398e-05	0.000351261732141854
Chryseobacterium bovis	0.372904499320851	0.549989223705838	5.81122787300013e-06	0
Chryseobacterium indologenes	0.418136339132145	0.579052003016836	5.53157211384606e-06	0
Chryseobacterium molle	0.438661069666384	0.59914000783624	3.02419023519047e-06	7.96000891520999e-06
Chryseobacterium sp. G972	0.753909694239098	0.84795152090948	1.36932247949218e-05	1.40504692856741e-05
Chryseobacterium sp. IHB B 10212	0.296128141447536	0.496948008709529	5.39993714423338e-06	0
Croceibacter atlanticus	0.113630389693828	0.330855876513414	4.41051133884643e-06	1.40115193722201e-05
Dokdonia pacifica	0.652038229778822	0.771532071225246	4.80134083235365e-05	7.39524936044083e-05
Elizabethkingia genomosp. 4	0.684489782017029	0.795478092658619	1.22554845194309e-06	0
Elizabethkingia miricola	0.426904383545741	0.589143296367671	6.5112176432937e-05	3.92302352995414e-05
Eudoraea adriatica	0.846239356524664	0.909006715251706	6.34404761447285e-06	1.81545313710302e-05
Flavobacterium denitrificans	0.7659256990881	0.855776211233472	2.01599631297659e-05	2.20104782008841e-05
Flavobacterium flevense	0.690380884584489	0.800154805659578	1.46702550718499e-05	1.49852435580471e-05
Flavobacterium psychrophilum	0.957143500090808	0.981415560140958	8.88626645460581e-06	1.592001783042e-05
Lacinutrix sp. 5H-3-7-4	0.846362134172317	0.909006715251706	6.87654281302292e-05	6.12017635869715e-05
Mangrovimonas sp. ST2L12	0.23356867442735	0.45012380332537	6.53455487618267e-06	0
Maribacter sp. B1	0.4374659535736	0.59914000783624	5.43834864901638e-05	6.81880483163544e-05
Myroides odoratimimus	0.469286471993869	0.616603868475084	3.20917178453966e-06	0
Nonlabens marinus	0.296128141447536	0.496948008709529	5.4906377970088e-06	0
Nonlabens sp. YIK11	0.528106054711718	0.664941994857352	2.01349865116959e-06	0
Ochrovirga pacifica	0.908656871327981	0.953600232740383	5.9399322476311e-06	7.02523464283707e-06
Olleya namhaensis	0.206641294833496	0.425391253437254	1.02206482987233e-05	0
Polaribacter atrinae	0.238924365773835	0.454316695522031	1.5069896400023e-06	7.96000891520999e-06
Polaribacter reichenbachii	0.588890986472003	0.721551391657806	3.66877832820627e-05	5.99020243187341e-05
Riemerella anatipestifer	0.646826550703259	0.766251684995624	1.0310277663026e-05	7.02523464283707e-06
Sinomicrobium oceani	0.366760774293336	0.549989223705838	1.45193246386389e-05	6.05151045701007e-06
Spongiibacterium flavum	0.933765573068005	0.967630378667666	6.00605456971595e-06	7.02523464283707e-06
Tamlana nanhaiensis	0.779174200615372	0.862930393756456	4.24442891901201e-05	8.28862267054453e-05
Tamlana sp. s12	0.834483762894851	0.904094390234412	6.33576317926826e-06	6.05151045701007e-06
Flavobacteriaceae bacterium	0.528106054711718	0.664941994857352	2.49552856515811e-06	0
Flavobacteriaceae bacterium 3519-10	0.296128141447536	0.496948008709529	5.12147103671696e-06	0
Flavobacteriaceae bacterium HSG9	0.23356867442735	0.45012380332537	7.19733880201232e-06	0
Winogradskyella sp. WNB302	0.296128141447536	0.496948008709529	5.35876889862212e-06	0
Schleiferia thermophila	0.0133007951407943	0.0831008862586654	2.9553729517367e-06	2.2945252473257e-05
Flavobacteriales bacterium TMED114	0.818506969029421	0.890838209563255	5.50738316000176e-06	7.96000891520999e-06
Flavobacteriales bacterium TMED45	0.372904499320851	0.549989223705838	3.95130248808422e-06	0
Phaeodactylibacter xiamenensis	0.662395495498799	0.778242076126056	2.24779107403434e-05	3.69567718454771e-05
Lewinella agarilytica	0.399411642578827	0.579052003016836	1.00845035024705e-05	1.30767450998471e-05
Lewinella cohaerens	0.946617577075596	0.977480898304282	2.22458886016194e-05	1.91282555568572e-05
Mucilaginibacter paludis	0.187275129010493	0.409103569285919	0.000153352057674331	0.000309134834772982
Mucilaginibacter pineti	0.597682634423572	0.726508159710559	1.31472390081061e-06	0
Mucilaginibacter sp. BJC16-A31	0.206641294833496	0.425391253437254	1.02477494498786e-05	0
Parapedobacter indicus	0.481400966040651	0.62866683133767	2.86010415492512e-06	7.02523464283707e-06
Parapedobacter koreensis	0.895957191369563	0.94397062984512	7.13151656441479e-06	6.05151045701007e-06
Parapedobacter luteus	0.528106054711718	0.664941994857352	2.31492110506349e-06	0
Pedobacter antarcticus	0.140252841824292	0.356115924205519	1.72352255186481e-05	0
Pedobacter glucosidilyticus	0.160183660802878	0.378054609141594	1.0044724923618e-05	0
Pedobacter heparinus	0.469286471993869	0.616603868475084	2.56172266896202e-06	0
Pedobacter oryzae	0.982058661453924	0.994628780788843	2.25138053667438e-05	2.01019797426842e-05
Pedobacter rhizosphaerae	0.0208463385576623	0.114254996238032	7.13768997236371e-06	2.70882644720672e-05
Pedobacter sp. PACM 27299	0.880692768207835	0.9330149331877	7.11737066962463e-05	7.20439951462084e-05
Pedobacter sp. R20-19	0.372904499320851	0.549989223705838	5.91034691371959e-06	0
Pseudopedobacter saltans	0.697972856203842	0.80158404654064	4.32241273126344e-06	7.96000891520999e-06
Solitalea canadensis	0.160183660802878	0.378054609141594	9.90856420908951e-06	0
Sphingobacterium faecium	0.690380884584489	0.800154805659578	1.42116747046235e-05	2.10757039285112e-05
Sphingobacterium nematocida	0.77560029897859	0.861230864095575	2.77105171653266e-05	2.197152828743e-05
Sphingobacterium sp. 21	0.702241461894116	0.805191788570942	1.8967838816543e-05	2.99704871160941e-05
Sphingobacterium sp. CZ-UAM	0.117527722601445	0.333036492540687	9.76966139609231e-05	4.93858078419076e-05
Sphingobacterium sp. HMSC13C05	0.79080967986611	0.868634107613056	1.16792386738596e-05	1.40504692856741e-05
Sphingobacterium sp. ML3W	0.291578032680829	0.496948008709529	1.03205478881324e-05	2.61534901996943e-05
Sphingobacterium sp. T2	0.256768973072051	0.473747799169382	2.08686884658829e-05	7.02523464283707e-06
Sphingobacterium thalpophilum	0.160183660802878	0.378054609141594	1.51658756581814e-05	0
Sphingobacterium wenxiniae	0.23356867442735	0.45012380332537	6.81626423267178e-06	0
Sphingobacteriaceae bacterium DW12	0.238924365773835	0.454316695522031	1.61922724650635e-06	1.21030209140201e-05
Sphingobacteriales bacterium 44-15	0.122295823697398	0.333036492540687	1.30542771922455e-05	0
Sphingobacteriales bacterium 50-39	0.270461347398005	0.481274127014505	2.52800597314875e-05	4.01650095719143e-05
Sphingobacteriales bacterium BACL12 MAG-120813-bin55	0.418136339132145	0.579052003016836	3.27244291494588e-06	0
Bacteroidetes bacterium	0.846239356524664	0.909006715251706	5.49853194256856e-06	1.592001783042e-05
Bacteroidetes bacterium 41-46	0.906734609030962	0.952982965744655	1.42368780174185e-05	1.30767450998471e-05
Bacteroidetes bacterium 43-16	0.206641294833496	0.425391253437254	7.09795135568854e-06	0
Bacteroidetes bacterium 4484_249	0.332485619611097	0.521990243828997	4.6246963477452e-06	0
Bacteroidetes bacterium 4572_117	0.294684241424596	0.496948008709529	6.94056020048836e-06	1.30767450998471e-05
Bacteroidetes bacterium 4572_128	0.332485619611097	0.521990243828997	3.85069762585184e-06	0
Bacteroidetes bacterium GWA2_31_9b	0.311600719105009	0.519253764418379	4.08101499418903e-05	2.197152828743e-05
Bacteroidetes bacterium GWE2_40_15	0.558015627852205	0.693233327818711	1.37178766828895e-05	7.96000891520999e-06
Bacteroidetes bacterium GWF2_40_14	0.503728291521874	0.653048837708031	3.35111720973029e-05	2.993153720264e-05
Bacteroidetes bacterium OLB10	0.160183660802878	0.378054609141594	1.14658667583959e-05	0
Bacteroidetes bacterium OLB9	0.623750133436982	0.746757841315895	1.31516103977294e-05	7.02523464283707e-06
Bacteroidetes bacterium oral taxon 272	0.476906726960236	0.624319557651671	9.64375683428864e-06	1.49852435580471e-05
Bacteroidetes oral taxon 274	0.707688805151082	0.809944481138544	9.38411765980766e-06	7.02523464283707e-06
Cytophagales bacterium B6	0.0917269632861741	0.289927555047597	1.59626577115064e-05	0
Pelodictyon phaeoclathratiforme	0.23356867442735	0.45012380332537	6.65211062644827e-06	0
Prosthecochloris sp. CIB 2401	0.0123863507605719	0.0797115606003168	3.34794150435017e-05	0
bacterium 336/3	0.136947265811167	0.356115924205519	1.02620572993796e-06	7.96000891520999e-06
Fibrobacter sp. UWB15	0.528106054711718	0.664941994857352	2.3995045578402e-06	0
Fibrobacter sp. UWB5	0.834483762894851	0.904094390234412	5.60577438203887e-06	6.05151045701007e-06
Fibrobacter sp. UWCM	0.418136339132145	0.579052003016836	3.99290858958285e-06	0
Fibrobacter sp. UWH1	0.0259721066611136	0.132519582320872	5.56730733670624e-05	7.02523464283707e-06
Fibrobacter sp. UWH4	0.418136339132145	0.579052003016836	3.83683002989436e-06	0
Fibrobacter sp. UWH5	0.641528216131552	0.761237523349898	2.96579654152985e-05	7.68262046871532e-05
Fibrobacter sp. UWOS	0.834483762894851	0.904094390234412	6.53754611390663e-06	6.05151045701007e-06
Fibrobacter sp. UWOV1	0.372904499320851	0.549989223705838	2.90658435256218e-06	0
Fibrobacter sp. UWP2	0.0557126881656136	0.222585701640204	9.0369631265852e-05	2.00630298292301e-05
Fibrobacter sp. UWR3	0.0917269632861741	0.289927555047597	1.99872161565537e-05	0
Fibrobacter sp. UWT2	0.597682634423572	0.726508159710559	1.19982189783961e-06	0
Fibrobacter sp. UWT3	0.263291474013408	0.473747799169382	6.29829780471263e-06	0
Fusobacterium hwasookii	0.528106054711718	0.664941994857352	2.38302690630546e-06	0
Fusobacterium necrophorum	0.418136339132145	0.579052003016836	2.68583245901009e-06	0
Fusobacterium nucleatum	0.23356867442735	0.45012380332537	8.96135362982289e-06	0
Fusobacterium perfoetens	0.620582086119671	0.745463795153843	3.17094827406342e-06	6.05151045701007e-06
Fusobacterium sp. CM21	0.184645485205075	0.404596395495374	3.75258000282665e-05	1.40504692856741e-05
Fusobacterium sp. HMSC073F01	0.0296719734874381	0.140368739919602	6.15666033110612e-05	7.96000891520999e-06
Fusobacterium ulcerans	0.574777798235306	0.708716237985191	3.9716274346675e-06	7.96000891520999e-06
Fusobacterium varium	0.418136339132145	0.579052003016836	3.78854613532159e-06	0
Leptotrichia hofstadii	0.0666904368784965	0.243698505254052	3.33004092731038e-05	7.02523464283707e-06
Leptotrichia sp. oral taxon 212	0.528106054711718	0.664941994857352	1.83719916490772e-06	0
Leptotrichia trevisanii	0.372904499320851	0.549989223705838	3.25871922146047e-06	0
Sebaldella termitidis	1	1	7.09584199858359e-06	1.21030209140201e-05
Nitrospirae bacterium GWD2_57_9	0.574777798235306	0.708716237985191	3.12082709318673e-06	7.02523464283707e-06
Thermithiobacillus tepidarius	0.528106054711718	0.664941994857352	2.49934205609381e-06	0
Rhizobium sp. NT-26	0.372904499320851	0.549989223705838	3.17765597422006e-06	0
Marinibacterium profundimaris	0.661627821186977	0.777766550084307	3.74635459231287e-06	7.02523464283707e-06
Acidiphilium sp. CAG:727	0.00141127510549065	0.0273832767218765	0.00153204905551215	7.07746942301431e-05
Azospirillum sp. CAG:260	0.0700193667550047	0.250503343833014	9.63170223021305e-05	1.81545313710302e-05
Magnetospirillum gryphiswaldense	0.238283933137872	0.454316695522031	0.000174417039024626	9.73406109004379e-05
Pararhodospirillum photometricum	0.453163782332963	0.614085409552762	5.79770717336433e-05	4.72291941282055e-05
Sphingomonas sp. Leaf23	0.469286471993869	0.616603868475084	3.41196042786846e-06	0
Alphaproteobacteria bacterium	0.160183660802878	0.378054609141594	8.65066926174161e-06	0
Cupriavidus gilardii	0.933765573068005	0.967630378667666	5.25807987830524e-06	6.05151045701007e-06
Cupriavidus metallidurans	0.106165558364435	0.318342455128462	1.18331413077587e-05	0
Lautropia mirabilis	0.528106054711718	0.664941994857352	1.52112724527365e-06	0
Oxalobacter formigenes	0.122295823697398	0.333036492540687	1.86840986866941e-05	0
Sutterella sp. CAG:397	0.00283816292561334	0.0325250435806919	8.88464852343336e-05	0
Roseateles aquatilis	0.74264170428329	0.83894632170748	4.69489179362895e-06	7.96000891520999e-06
Chromobacterium vaccinii	0.469286471993869	0.616603868475084	2.53147957238545e-06	0
Vogesella sp. EB	0.296128141447536	0.496948008709529	5.41735885673297e-06	0
Conchiformibius steedae	0.332485619611097	0.521990243828997	5.38169477809667e-06	0
Snodgrassella alvi	0.0281781078758902	0.134789475843823	2.55605373755082e-05	0
Snodgrassella sp. CFCC 13594	0.957143500090808	0.981415560140958	8.36536258010964e-06	7.02523464283707e-06
Stenoxybacter acetivorans	0.332485619611097	0.521990243828997	5.198247990731e-06	0
Bdellovibrio bacteriovorus	0.893473841014671	0.943209084381498	2.62811936305418e-05	2.10367540150571e-05
Candidatus Magnetoglobus multicellularis	0.597682634423572	0.726508159710559	1.4014006415377e-06	0
Desulfobacter curvatus	0.372904499320851	0.549989223705838	3.91620788235877e-06	0
Desulfobacteraceae bacterium 4572_88	0.372904499320851	0.549989223705838	6.7291712284876e-06	0
Desulfobacteraceae bacterium IS3	0.528106054711718	0.664941994857352	1.31593046725317e-06	0
Desulfonauticus sp. 38_4375	0.481400966040651	0.62866683133767	2.93150025010219e-06	7.96000891520999e-06
Desulfonatronum thiosulfatophilum	0.296128141447536	0.496948008709529	5.56915518016078e-06	0
Desulfovibrio hydrothermalis	0.106165558364435	0.318342455128462	1.38797644188121e-05	0
Desulfovibrio sp. An276	0.206641294833496	0.425391253437254	6.60069995668064e-06	0
Mailhella massiliensis	0.106165558364435	0.318342455128462	1.18441965419345e-05	0
Geobacter metallireducens	0.206641294833496	0.425391253437254	1.10040828981806e-05	0
Geobacter uraniireducens	0.00479764427413637	0.041794112518188	6.07588503970086e-05	0
Geobacteraceae bacterium GWC2_53_11	0.332485619611097	0.521990243828997	6.19515297541574e-06	0
uncultured delta proteobacterium	0.23356867442735	0.45012380332537	7.26427406026662e-06	0
uncultured delta proteobacterium HF0010_01J10	0.739495737285852	0.836715609822377	1.78070246558327e-05	3.51261732141854e-05
uncultured delta proteobacterium HF0130_19C20	0.0232002099801588	0.120382687621018	3.14787756863433e-05	0
Hyalangium minutum	0.469286471993869	0.616603868475084	2.97946041200043e-06	0
Corallococcus sp. CAG:1435	0.0012106220852592	0.0273832767218765	0.000359899351473459	0
Deltaproteobacteria bacterium RBG_16_48_10	0.332485619611097	0.521990243828997	4.32606364814309e-06	0
Campylobacter coli	0.23356867442735	0.45012380332537	1.21899398199197e-05	0
Campylobacter fetus	0.166439495607932	0.389388470619868	2.22820359580412e-05	6.05151045701007e-06
Campylobacter jejuni	0.528106054711718	0.664941994857352	1.95086307530915e-06	0
Campylobacter showae	0.528106054711718	0.664941994857352	2.95658170260706e-06	0
Helicobacter felis	0.122295823697398	0.333036492540687	8.85583831241638e-06	0
Helicobacter rodentium	0.372904499320851	0.549989223705838	4.05350505930458e-06	0
Helicobacter sp. MIT 05-5293	0.418136339132145	0.579052003016836	3.61931282812564e-06	0
Helicobacter sp. MIT 05-5294	0.263291474013408	0.473747799169382	6.39804848414541e-06	0
Sulfurovum sp. FS06-10	0.164133320549781	0.385254880545652	1.79134811295323e-06	7.02523464283707e-06
Proteobacteria bacterium CAG:139	0.00692262825895399	0.054945156884957	0.000374515930388799	4.90987426729513e-05
Succinatimonas hippei	0.263291474013408	0.473747799169382	6.72220768601204e-06	0
Succinimonas amylolytica	0.0123863507605719	0.0797115606003168	7.21217543212692e-05	0
Succinivibrio dextrinosolvens	0.0584887301298521	0.226370641900103	3.47559097402698e-05	6.05151045701007e-06
Catenovulum agarivorans	0.914410554136615	0.953847958462235	6.01077971190346e-06	1.40504692856741e-05
Ferrimonas futtsuensis	0.783337706296409	0.865751781636515	9.64519155704806e-06	7.02523464283707e-06
Pseudoalteromonas phenolica	0.933765573068005	0.967630378667666	5.61813018942869e-06	7.02523464283707e-06
uncultured Saccharophagus sp.	0.560324499646524	0.695295542989289	0.000170861703118792	0.00013182916972458
Simiduia agarivorans	0.296128141447536	0.496948008709529	4.01243662266455e-06	0
Halorhodospira halochloris	0.908656871327981	0.953600232740383	5.4359796241584e-06	7.02523464283707e-06
Escherichia albertii	0.332485619611097	0.521990243828997	4.61356359389679e-06	0
Escherichia coli	0.709321759191559	0.811140090687039	3.85870322368499e-05	0.000141549388460286
Salmonella enterica	0.263291474013408	0.473747799169382	7.20143622398988e-06	0
Pantoea ananatis	0.469286471993869	0.616603868475084	2.68953527841849e-06	0
Morganella morganii	0.912250703132358	0.953847958462235	1.92680569220984e-05	3.12312764708774e-05
Yersinia enterocolitica	0.18457694103529	0.404596395495374	1.64342976653717e-05	3.50872233007313e-05
Legionella anisa	0.447050946642473	0.607739071793978	1.07099005447278e-05	2.197152828743e-05
Legionella waltersii	0.372904499320851	0.549989223705838	4.12603740328881e-06	0
Cobetia sp. QF-1	0.17464381143822	0.404170289321928	4.86574690019412e-06	1.30767450998471e-05
Halomonas sp. JB380	0.140252841824292	0.356115924205519	1.03963635562937e-05	0
Halomonas sp. PBN3	0.661627821186977	0.777766550084307	4.0533226250557e-06	7.02523464283707e-06
Salinicola socius	0.418136339132145	0.579052003016836	4.87736801855308e-06	0
Oceanospirillum multiglobuliferum	0.0674275768593728	0.243698505254052	2.01471747976932e-05	0
Aggregatibacter aphrophilus	0.263291474013408	0.473747799169382	5.46329187264372e-06	0
Chelonobacter oris	0.690380884584489	0.800154805659578	1.66042689818301e-05	1.592001783042e-05
Pasteurella skyensis	0.263291474013408	0.473747799169382	8.11771957376749e-06	0
Acinetobacter baumannii	0.402341922829704	0.579052003016836	6.21710579138363e-05	7.82123553435807e-05
Acinetobacter pittii	0.0917269632861741	0.289927555047597	1.70172882747506e-05	0
Acinetobacter venetianus	0.0917269632861741	0.289927555047597	1.9854958482049e-05	0
Pseudomonas marincola	0.418136339132145	0.579052003016836	4.24319828254737e-06	0
Gallaecimonas pentaromativorans	0.182251437715292	0.404596395495374	1.04231280520165e-05	0
Ignatzschineria larvae	0.418136339132145	0.579052003016836	3.68329604916175e-06	0
Gammaproteobacteria bacterium TMED34	0.0317649679986184	0.14849454205271	2.58571555827538e-06	1.40115193722201e-05
Grimontia hollisae	0.372904499320851	0.549989223705838	3.74380398539735e-06	0
Photobacterium ganghwense	0.206641294833496	0.425391253437254	9.67191051886505e-06	0
Vibrio fluvialis	0.296128141447536	0.496948008709529	1.04993177213312e-05	0
Vibrio parahaemolyticus	0.11017600285893	0.32343448510505	0.000304897681249749	0.00113898440591154
Vibrio nigripulchritudo	0.296128141447536	0.496948008709529	1.31397238512794e-05	0
Vibrio sonorensis	0.270618442861633	0.481274127014505	6.97009542968909e-06	1.40115193722201e-05
Vibrio splendidus	0.768509234326572	0.857321857970767	1.10628263523989e-05	7.96000891520999e-06
Dokdonella koreensis	0.206641294833496	0.425391253437254	9.6679040146457e-06	0
Pseudoxanthomonas suwonensis	0.296128141447536	0.496948008709529	6.54937294727964e-06	0
Stenotrophomonas maltophilia	2.36214043463839e-05	0.00253103347571503	5.29137923727211e-07	0.00150063109947171
Xanthomonas citri	0.274148166730985	0.484916310358526	1.70618658018442e-06	7.02523464283707e-06
Xanthomonas translucens	1	1	1.50755733861982e-05	7.02523464283707e-06
Omnitrophica bacterium OLB16	0.238924365773835	0.454316695522031	9.22582622585699e-07	6.05151045701007e-06
Omnitrophica WOR_2 bacterium GWA2_53_43	0.528106054711718	0.664941994857352	2.49352231621219e-06	0
Chlamydia abortus	0.038541945859019	0.17135973024041	0.028954076617331	0.00711058887791314
Chlamydia trachomatis	0.0544090056285178	0.219997168041347	0.00207018326376025	0.000617183547242705
Lentisphaerae bacterium GWF2_52_8	0.23356867442735	0.45012380332537	8.08930319853263e-06	0
Rhodopirellula sallentina	0.206641294833496	0.425391253437254	8.72212167224575e-06	0
Planctomycetaceae bacterium SCGC AG-212-F19	0.263291474013408	0.473747799169382	1.0088701585355e-05	0
Planctomycetes bacterium GWF2_41_51	0.140252841824292	0.356115924205519	1.81828791777158e-05	0
Opitutaceae bacterium TAV5	0.469286471993869	0.616603868475084	2.4664471813158e-06	0
Verrucomicrobia bacterium CAG:312_58_20	0.622673485171731	0.746720357427543	1.71737690203355e-05	1.21030209140201e-05
Verrucomicrobia bacterium TMED102	0.372904499320851	0.549989223705838	3.48216145606998e-06	0
Akkermansia muciniphila	0.131921736799786	0.354715535711343	0.000755222684182936	0.000411313758811909
Pedosphaera parvula	0.74264170428329	0.83894632170748	5.0668017774074e-06	7.96000891520999e-06
Brachyspira hyodysenteriae	0.372904499320851	0.549989223705838	2.946240148756e-06	0
Brachyspira intermedia	0.774240854163546	0.861026544095734	4.58746067182208e-06	7.96000891520999e-06
Brachyspira sp. CAG:700	0.263291474013408	0.473747799169382	4.82033618649653e-06	0
Leptospira fainei	0.418136339132145	0.579052003016836	2.88513192731149e-06	0
Sediminispirochaeta bajacaliforniensis	0.296128141447536	0.496948008709529	9.77526113675084e-06	0
Sediminispirochaeta smaragdinae	0.18457694103529	0.404596395495374	2.62701901393096e-05	6.05151045701007e-06
Sphaerochaeta coccoides	0.00989305216759542	0.0673041612544666	4.4786118104437e-05	0
Sphaerochaeta globosa	0.291458621729197	0.496948008709529	4.98447897364518e-05	2.2945252473257e-05
Sphaerochaeta pleomorpha	0.263291474013408	0.473747799169382	7.13453469016904e-06	0
Treponema azotonutricium	0.140252841824292	0.356115924205519	1.62902830876691e-05	0
Treponema brennaborense	0.140252841824292	0.356115924205519	1.51073315852231e-05	0
Treponema bryantii	0.00162204932234198	0.0273832767218765	8.51422648473629e-05	0
Treponema denticola	0.220967495958556	0.445888271035015	6.06608735890432e-05	2.61145402862402e-05
Treponema lecithinolyticum	0.418136339132145	0.579052003016836	3.60490641474822e-06	0
Treponema maltophilum	0.0484652540307155	0.198967508405792	3.0197575384736e-05	0
Treponema pedis	0.332485619611097	0.521990243828997	4.39489708712114e-06	0
Treponema phagedenis	0.332485619611097	0.521990243828997	4.22126382036444e-06	0
Treponema porcinum	0.263291474013408	0.473747799169382	6.30854111607501e-06	0
Treponema primitia	0.0811836363516495	0.272263744446925	5.86470027363055e-05	1.81545313710302e-05
Treponema putidum	0.418136339132145	0.579052003016836	3.70141436803112e-06	0
Treponema saccharophilum	0.233983194972637	0.45051750837948	1.88259226427881e-05	7.02523464283707e-06
Treponema socranskii	0.914119148182098	0.953847958462235	3.44453459678381e-05	3.59830476596501e-05
Treponema sp. JC4	0.372904499320851	0.549989223705838	5.82417650268483e-06	0
Treponema succinifaciens	0.0573342544588859	0.222585701640204	2.37933528445681e-05	0
Spirochaetaceae bacterium 4572_59	0.0788539902900877	0.266116694790013	2.17290814337321e-05	0
Spirochaetes bacterium GWB1_59_5	0.469286471993869	0.616603868475084	3.24435610998113e-06	0
Spirochaetes bacterium GWC1_27_15	0.372904499320851	0.549989223705838	4.80130160626418e-06	0
Spirochaetes bacterium RIFOXYC1_FULL_54_7	0.182251437715292	0.404596395495374	7.82110001594299e-06	0
Cloacibacillus evryensis	0.23356867442735	0.45012380332537	6.45362756698299e-06	0
Cloacibacillus porcorum	0.106165558364435	0.318342455128462	1.05347479972825e-05	0
Cloacibacillus sp. An23	0.0226829067825943	0.120382687621018	5.51218876636327e-05	7.96000891520999e-06
Fretibacterium fastidiosum	0.0407159906229323	0.174508735809888	2.56268727506885e-05	0
Pyramidobacter piscolens	0.122295823697398	0.333036492540687	1.58587442781841e-05	0
Pyramidobacter sp. C12-8	0.0123863507605719	0.0797115606003168	6.57283742784773e-05	0
Synergistes jonesii	0.0917269632861741	0.289927555047597	1.41319320342219e-05	0
Synergistes sp. 3_1_syn1	0.469286471993869	0.616603868475084	2.95181259670405e-06	0
Actinomyces hordeovulneris	0.661627821186977	0.777766550084307	4.84246621140485e-06	1.40504692856741e-05
Actinomyces odontolyticus	0.296128141447536	0.496948008709529	7.35132278372064e-06	0
Actinomyces sp. Marseille-P3257	0.418136339132145	0.579052003016836	1.10399434946389e-05	0
Trueperella pyogenes	0.546600396762699	0.682438187593046	2.35826841558753e-05	7.96000891520999e-06
Varibaculum timonense	0.717563304755897	0.817076600473904	1.01996092823431e-05	7.96000891520999e-06
Alloscardovia macacae	0.372904499320851	0.549989223705838	1.69567537856297e-05	0
Bifidobacterium adolescentis	0.597682634423572	0.726508159710559	3.58622854831007e-06	0
Bifidobacterium animalis	0.182251437715292	0.404596395495374	5.60718833985909e-05	0
Bifidobacterium biavatii	0.136947265811167	0.356115924205519	7.49699813318062e-07	6.05151045701007e-06
Bifidobacterium catenulatum	0.530638022174997	0.665879604307707	3.34015726243211e-06	7.96000891520999e-06
Bifidobacterium cuniculi	0.774240854163546	0.861026544095734	6.0640368803818e-06	2.81009385713483e-05
Bifidobacterium dentium	0.332485619611097	0.521990243828997	3.99749395710505e-06	0
Bifidobacterium gallicum	0.788194584971974	0.867612888695981	8.09225953659049e-06	1.40504692856741e-05
Bifidobacterium hapali	0.530638022174997	0.665879604307707	2.53356102442195e-06	7.02523464283707e-06
Bifidobacterium longum	0.106165558364435	0.318342455128462	1.21237742418848e-05	0
Bifidobacterium magnum	0.140252841824292	0.356115924205519	1.61838007646658e-05	0
Bifidobacterium merycicum	0.418136339132145	0.579052003016836	5.79481552344941e-06	0
Bifidobacterium myosotis	0.332485619611097	0.521990243828997	4.07586476525845e-06	0
Bifidobacterium reuteri	0.372904499320851	0.549989223705838	3.92908362729879e-06	0
Bifidobacterium sp. 70	0.0107172657892486	0.0719380250664448	1.6181754888749e-06	1.30767450998471e-05
Bifidobacterium sp. MSTE12	0.469286471993869	0.616603868475084	2.63441161901053e-06	0
Bifidobacterium thermophilum	0.296128141447536	0.496948008709529	5.43593739478668e-06	0
Gardnerella vaginalis	0.469286471993869	0.616603868475084	3.00055487840427e-06	0
Parascardovia denticolens	0.140252841824292	0.356115924205519	1.05666185839816e-05	0
Scardovia wiggsiae	0.372904499320851	0.549989223705838	3.66597703051303e-06	0
Corynebacterium diphtheriae	0.296128141447536	0.496948008709529	6.17243903454475e-06	0
Corynebacterium efficiens	1	1	7.61234337946592e-06	7.02523464283707e-06
Mycobacterium abscessus	0.0674275768593728	0.243698505254052	3.56095387046262e-05	0
Mycobacterium gordonae	0.296128141447536	0.496948008709529	3.17083607971738e-05	0
Mycobacterium sp. YC-RL4	0.332485619611097	0.521990243828997	1.65394686677263e-05	0
Rhodococcus sp. RD6.2	0.418136339132145	0.579052003016836	3.52936009644051e-06	0
Micrococcus luteus	0.0319439962138588	0.14849454205271	2.37741284484072e-06	0.000129446367546266
Micromonospora inositola	0.528106054711718	0.664941994857352	2.20046566842355e-06	0
Micromonospora sediminicola	1	1	8.37040114277396e-06	7.96000891520999e-06
Micromonospora sp. WMMB235	0.332485619611097	0.521990243828997	4.9896565469826e-06	0
Salinispora pacifica	0.182251437715292	0.404596395495374	7.84566066150449e-06	0
Cutibacterium acnes	0.412154474816483	0.579052003016836	1.66329492451392e-05	6.05151045701007e-06
Propionibacterium freudenreichii	0.206641294833496	0.425391253437254	1.37058588824761e-05	0
Streptomyces filamentosus	0.286596038091783	0.496948008709529	5.92250634800034e-05	5.8671673316123e-05
Streptomyces megasporus	0.528106054711718	0.664941994857352	2.86101569802204e-06	0
Streptomyces nanshensis	0.526311893833306	0.664941994857352	4.24307491766944e-06	7.96000891520999e-06
Streptomyces sp. SPB78	0.263291474013408	0.473747799169382	9.29723678047341e-06	0
Actinobacteria bacterium 66_15	0.739495737285852	0.836715609822377	1.27744900323882e-05	1.40504692856741e-05
Atopobium deltae	0.296128141447536	0.496948008709529	9.88825923950921e-06	0
Atopobium fossor	0.609553721533164	0.735928802955251	3.49347389534733e-05	7.02523464283707e-06
Atopobium minutum	0.427521200891347	0.589143296367671	2.26010140912475e-05	2.42060418280403e-05
Atopobium parvulum	0.418136339132145	0.579052003016836	8.84532994692909e-06	0
Atopobium sp. HMSC064B08	0.160183660802878	0.378054609141594	9.32438092633233e-06	0
Atopobium sp. ICM42b	0.977899266165754	0.994628780788843	8.2774689548879e-06	7.02523464283707e-06
Atopobium sp. oral taxon 199	0.0674275768593728	0.243698505254052	2.00762780970954e-05	0
Atopobium sp. oral taxon 810	0.206641294833496	0.425391253437254	1.40608521812961e-05	0
Atopobium vaginae	0.23356867442735	0.45012380332537	7.17326906445841e-06	0
Libanicoccus massiliensis	0.520275649422409	0.664941994857352	0.000427423766014161	3.41524490283584e-05
Olsenella profusa	0.122295823697398	0.333036492540687	2.53167304337944e-05	0
Olsenella scatoligenes	0.492234382577143	0.640861653622611	2.84681732573196e-05	7.02523464283707e-06
Olsenella sp. An188	0.122295823697398	0.333036492540687	2.70967173742181e-05	0
Olsenella sp. An270	0.0917269632861741	0.289927555047597	1.72579655791125e-05	0
Olsenella sp. An285	0.0281781078758902	0.134789475843823	3.76388281291443e-05	0
Olsenella sp. An290	0.106165558364435	0.318342455128462	2.16430714851493e-05	0
Olsenella sp. An293	0.263291474013408	0.473747799169382	9.75410888193887e-06	0
Olsenella sp. DNF00959	0.372904499320851	0.549989223705838	6.2060125795774e-06	0
Olsenella sp. HMSC062G07	0.528106054711718	0.664941994857352	2.97566714227885e-06	0
Olsenella sp. kh2p3	0.160183660802878	0.378054609141594	1.35796490928062e-05	0
Olsenella sp. KH3B4	0.0674275768593728	0.243698505254052	2.30587904173987e-05	0
Olsenella sp. Marseille-P2300	0.182251437715292	0.404596395495374	2.44882161003061e-05	0
Olsenella sp. Marseille-P2912	0.0788539902900877	0.266116694790013	3.14886142753266e-05	0
Olsenella sp. Marseille-P2936	0.86335947678952	0.92107294581772	5.30510209833553e-06	7.02523464283707e-06
Olsenella sp. Marseille-P3197	0.296128141447536	0.496948008709529	2.26858646674609e-05	0
Olsenella sp. Marseille-P3256	0.263291474013408	0.473747799169382	1.72317249947996e-05	0
Olsenella sp. oral taxon 807	0.0600066782431415	0.231701462117211	2.80612658913996e-05	7.02523464283707e-06
Olsenella sp. oral taxon 809	0.296128141447536	0.496948008709529	1.73298358447018e-05	0
Olsenella sp. SIT9	0.684489782017029	0.795478092658619	1.52641571090758e-06	0
Olsenella uli	0.0407159906229323	0.174508735809888	8.74780343469376e-05	0
Olsenella umbonata	0.0232002099801588	0.120382687621018	0.000127199561894911	0
Collinsella aerofaciens	0.149175051120286	0.374335052167182	6.93420731884074e-05	2.81009385713483e-05
Collinsella bouchesdurhonensis	0.372904499320851	0.549989223705838	1.16954694844293e-05	0
Collinsella ihuae	0.418136339132145	0.579052003016836	4.15487943841985e-06	0
Collinsella intestinalis	0.122295823697398	0.333036492540687	2.30698781468463e-05	0
Collinsella massiliensis	0.469286471993869	0.616603868475084	3.55130352366848e-06	0
Collinsella phocaeensis	0.206641294833496	0.425391253437254	1.07580378856428e-05	0
Collinsella sp. 4_8_47FAA	0.296128141447536	0.496948008709529	9.47456625492552e-06	0
Collinsella sp. An2	0.263291474013408	0.473747799169382	1.7723318595554e-05	0
Collinsella sp. An268	0.0674275768593728	0.243698505254052	2.23997625222167e-05	0
Collinsella sp. An271	0.516864006312151	0.664941994857352	2.66028299433272e-05	1.40504692856741e-05
Collinsella sp. An307	0.957143500090808	0.981415560140958	8.53131140886744e-06	7.02523464283707e-06
Collinsella sp. An7	0.160183660802878	0.378054609141594	1.48695288683004e-05	0
Collinsella sp. Marseille-P2666	0.182251437715292	0.404596395495374	2.22193183049964e-05	0
Collinsella sp. MS5	0.38103771780198	0.558907480663684	2.06887475854366e-06	7.02523464283707e-06
Collinsella stercoris	0.70789827959519	0.809944481138544	3.52335072502163e-05	2.51797660138673e-05
Collinsella tanakaei	0.555383946184801	0.691165967871097	2.25715423680559e-05	2.81009385713483e-05
Collinsella sp. CAG:289	0.206641294833496	0.425391253437254	9.61612504542786e-06	0
uncultured Collinsella sp.	0.160183660802878	0.378054609141594	2.42219903308554e-05	0
Coriobacterium glomerans	0.372904499320851	0.549989223705838	5.95527260110494e-06	0
Enorma massiliensis	0.0674275768593728	0.243698505254052	5.0123569631055e-05	0
Olegusella massiliensis	0.206641294833496	0.425391253437254	5.97873592552202e-06	0
Senegalimassilia anaerobia	0.107294621786132	0.319031533923978	9.73838989637304e-05	3.31787248425314e-05
Coriobacteriaceae bacterium 68-1-3	0.181034620899399	0.404596395495374	7.6954002924028e-05	2.81009385713483e-05
Coriobacteriaceae bacterium BV3Ac1	0.759280043467036	0.852350515007784	7.54814469659987e-06	6.05151045701007e-06
Coriobacteriaceae bacterium CHKCI002	0.0339858362357147	0.153653263825183	2.74619088109166e-05	0
Coriobacteriales bacterium DNF00809	0.469286471993869	0.616603868475084	2.71734391378905e-06	0
Adlercreutzia equolifaciens	0.108080678314889	0.319031533923978	0.00162294443667663	0.00465404483679972
Cryptobacterium curtum	0.140252841824292	0.356115924205519	1.1447193122192e-05	0
Cryptobacterium sp. CAG:338	0.23356867442735	0.45012380332537	7.32516627654827e-06	0
Denitrobacterium detoxificans	0.562641343184188	0.697113816670172	9.66197275391056e-05	0.000235936805298979
Eggerthella lenta	0.112731713429258	0.328685798474694	9.98823033231976e-05	0.000133479458213904
Eggerthella sp. 1_3_56FAA	0.270499323778726	0.481274127014505	1.74829190703521e-05	7.02523464283707e-06
Eggerthella sp. 51_9	0.263291474013408	0.473747799169382	7.80589260580145e-06	0
Eggerthella sp. HGA1	0.418136339132145	0.579052003016836	3.2236771858697e-06	0
Eggerthella sp. YY7918	0.112731713429258	0.328685798474694	9.58205057724618e-05	8.43028157140448e-05
Eggerthella sp. CAG:1427	0.215124389301212	0.43849922836754	3.01367519062772e-05	1.40504692856741e-05
Eggerthella sp. CAG:209	0.263291474013408	0.473747799169382	5.45310181533575e-06	0
Eggerthella sp. CAG:298	0.293797054547824	0.496948008709529	0.000430673604514136	0.000467978713854651
Eggerthella sp. CAG:368	0.405376740704611	0.579052003016836	2.49539689556655e-05	1.40504692856741e-05
Enterorhabdus caecimuris	0.108080678314889	0.319031533923978	0.00173165880338168	0.00312136079513336
Enterorhabdus mucosicola	0.11017600285893	0.32343448510505	0.00103294557511104	0.00190185218992374
Gordonibacter pamelaeae	0.238474370119292	0.454316695522031	0.000104753379414392	5.42544287710426e-05
Gordonibacter sp. An230	0.0622289378560791	0.238806757119769	0.000220736453958232	5.23069803993886e-05
Gordonibacter sp. An232A	0.676903965919864	0.790951580679536	1.7540263452202e-05	2.81009385713483e-05
Gordonibacter sp. Marseille-P2775	0.0753577784890822	0.265175236949266	0.000290848932557025	0.000136609796113433
Gordonibacter sp. Marseille-P3078	0.313768726998355	0.521649636894859	0.000102043777041431	0.000130558285656423
Gordonibacter urolithinfaciens	0.0339149278889982	0.153653263825183	0.00024558037132579	8.64594294277469e-05
Phoenicibacter massiliensis	0.453273654693388	0.614085409552762	0.000110050074346682	7.33826843278998e-05
Slackia exigua	1	1	6.92439713084058e-06	7.02523464283707e-06
Slackia heliotrinireducens	0.122790087936388	0.333036492540687	8.76374958202698e-05	0.000175630866070927
Slackia piriformis	0.533820428184247	0.668210968223622	4.70596272919113e-05	3.31787248425314e-05
Slackia sp. CM382	0.72523209395359	0.824705607734656	1.38874524001609e-05	2.81009385713483e-05
Eggerthellaceae bacterium AT8	0.491918959574641	0.640840322412434	2.65011365170047e-05	1.30767450998471e-05
Flexilinea flocculi	0.447225625860524	0.607739071793978	2.13687150777699e-05	7.02523464283707e-06
Anaerolineaceae bacterium oral taxon 439	0.00783767654279651	0.0583199334417115	5.695340434559e-05	0
Caldilinea aerophila	0.788194584971974	0.867612888695981	4.25949537066776e-06	7.02523464283707e-06
Chloroflexus aggregans	0.206641294833496	0.425391253437254	8.38648815982777e-06	0
Dehalococcoides mccartyi	0.745206065262636	0.839786218082199	9.29588606400488e-06	7.02523464283707e-06
Ktedonobacter racemifer	0.23356867442735	0.45012380332537	6.68295739485672e-06	0
Chloroflexi bacterium RBG_16_52_11	0.597682634423572	0.726508159710559	1.33837570641768e-06	0
Candidatus Gastranaerophilales bacterium HUM_17	0.0484652540307155	0.198967508405792	6.22094930057442e-05	0
Candidatus Gastranaerophilales bacterium HUM_18	0.00370598373517496	0.035614005132197	5.45753230867562e-05	0
Candidatus Melainabacteria bacterium LEY3_CP_29_8	0.0407159906229323	0.174508735809888	2.64632989744292e-05	0
Melainabacteria sp. 35_41	0.469286471993869	0.616603868475084	2.46122247211768e-06	0
Aphanocapsa montana	0.263291474013408	0.473747799169382	9.20836728038905e-06	0
Pseudanabaena sp. SR411	0.418136339132145	0.579052003016836	3.22079200214555e-06	0
Deinococcus hopiensis	0.802513628229438	0.878338460314447	9.22461694386373e-06	7.02523464283707e-06
Tumebacillus sp. AR23208	0.418136339132145	0.579052003016836	4.03858339099484e-06	0
Amphibacillus sediminis	0.423819044697289	0.585586210693933	2.5914643610737e-06	6.05151045701007e-06
Amphibacillus xylanus	0.0183454448134288	0.105557383997102	1.99829308506807e-06	6.6631682231333e-05
Anaerobacillus alkalilacustris	0.418136339132145	0.579052003016836	3.76629401859559e-06	0
Anoxybacillus sp. BCO1	0.182251437715292	0.404596395495374	6.61374881735924e-06	7.35918496699478e-05
Bacillus alveayuensis	0.418136339132145	0.579052003016836	3.13497903705841e-06	0
Bacillus azotoformans	0.661627821186977	0.777766550084307	3.37938864611064e-06	6.05151045701007e-06
Bacillus bataviensis	0.263291474013408	0.473747799169382	6.34511342408464e-06	0
Bacillus caseinilyticus	0.0281781078758902	0.134789475843823	1.67420122287609e-05	0
Bacillus anthracis	0.48435201140611	0.632135420489217	1.26735942666061e-05	2.01019797426842e-05
Bacillus cereus	0.981530992350914	0.994628780788843	1.63206705818831e-05	1.40115193722201e-05
Bacillus thuringiensis	0.620582086119671	0.745463795153843	4.94460386190986e-06	7.96000891520999e-06
Bacillus circulans	0.332485619611097	0.521990243828997	3.81755986225606e-06	0
Bacillus coagulans	0.122295823697398	0.333036492540687	1.4881480432713e-05	0
Bacillus humi	0.418136339132145	0.579052003016836	3.50984268056775e-06	0
Bacillus koreensis	0.372904499320851	0.549989223705838	3.367247063834e-06	0
Bacillus niacini	0.372904499320851	0.549989223705838	3.01894508939697e-06	0
Bacillus okuhidensis	0.526311893833306	0.664941994857352	3.84379594812532e-06	7.96000891520999e-06
Bacillus pumilus	0.296128141447536	0.496948008709529	7.46416471281721e-06	0
Bacillus shacheensis	0.620582086119671	0.745463795153843	3.71909990088816e-06	7.02523464283707e-06
Bacillus simplex	0.469286471993869	0.616603868475084	2.54923047869552e-06	0
Bacillus sp. FJAT-25547	0.707554123908205	0.809944481138544	6.06152107342068e-06	6.05151045701007e-06
Bacillus sp. FJAT-27225	0.296128141447536	0.496948008709529	4.8940304566305e-06	0
Bacillus sp. FJAT-27264	0.206641294833496	0.425391253437254	8.81286206842145e-06	0
Bacillus sp. FJAT-27986	0.372904499320851	0.549989223705838	3.2201335130624e-06	0
Bacillus sp. FJAT-28004	0.469286471993869	0.616603868475084	2.52835828096404e-06	0
Bacillus sp. HMSC76G11	0.469286471993869	0.616603868475084	2.56511233214756e-06	0
Bacillus sp. MRMR6	0.106165558364435	0.318342455128462	1.56406077713857e-05	0
Bacillus sp. SG-1	0.372904499320851	0.549989223705838	3.76743462512958e-06	0
Bacillus sp. URHB0009	0.00783767654279651	0.0583199334417115	5.02254344839564e-05	0
Bacillus licheniformis	0.23356867442735	0.45012380332537	6.8933299745979e-06	0
Bacillus subtilis	0.263291474013408	0.473747799169382	4.33885034195688e-06	0
Bacillus thermozeamaize	0.0674275768593728	0.243698505254052	1.66795146201486e-05	0
Bacillus tuaregi	0.61694083586686	0.742340065821215	4.25314550394547e-06	1.40504692856741e-05
Bacillus xerothermodurans	0.469286471993869	0.616603868475084	2.0120315731366e-06	0
Bacillus sp. CAG:988	0.0674275768593728	0.243698505254052	1.78765244428489e-05	0
Geobacillus galactosidasius	0.372904499320851	0.549989223705838	4.12713388952855e-06	0
Geobacillus sp. BCO2	0.332485619611097	0.521990243828997	4.67628231724487e-06	0
Lysinibacillus odysseyi	0.469286471993869	0.616603868475084	3.51467710649908e-06	0
Lysinibacillus sinduriensis	0.332485619611097	0.521990243828997	5.49527935656769e-06	0
Lysinibacillus xylanilyticus	0.332485619611097	0.521990243828997	5.87345857898749e-06	0
Exiguobacterium oxidotolerans	0.137446318773712	0.356115924205519	3.96122246549183e-05	7.61480572315644e-05
Listeria monocytogenes	0.0128115786652372	0.0809888291433726	0.000485102115487533	0.00273620538288842
Cohnella laeviribosi	0.418136339132145	0.579052003016836	4.81150896332212e-06	0
Cohnella panacarvi	0.263291474013408	0.473747799169382	5.22416989647568e-06	0
Cohnella sp. 6021052837	0.438661069666384	0.59914000783624	3.53717226367642e-06	5.8671673316123e-05
Cohnella sp. CIP 111063	0.332485619611097	0.521990243828997	6.30865197946502e-06	0
Cohnella sp. OV330	0.277854396305434	0.490075696528843	8.73476668607102e-06	3.82565111137144e-05
Gorillibacterium massiliense	0.818506969029421	0.890838209563255	4.40958931604727e-06	6.05151045701007e-06
Gorillibacterium sp. SN4	0.697972856203842	0.80158404654064	4.06739617396464e-06	5.8671673316123e-05
Paenibacillus alvei	0.332485619611097	0.521990243828997	4.8291539017059e-06	0
Paenibacillus antibioticophila	0.00362837410546747	0.035614005132197	4.8191688849775e-06	0.000180591802601748
Paenibacillus apiarius	0.0407159906229323	0.174508735809888	2.43213773198746e-05	0
Paenibacillus camerounensis	0.296128141447536	0.496948008709529	5.69276753399644e-06	0
Paenibacillus chitinolyticus	0.418136339132145	0.579052003016836	3.2286097438383e-06	0
Paenibacillus daejeonensis	0.895957191369563	0.94397062984512	9.40989783207411e-06	6.05151045701007e-06
Paenibacillus darwinianus	0.296128141447536	0.496948008709529	7.04265121220217e-06	0
Paenibacillus donghaensis	0.914410554136615	0.953847958462235	6.79305123600764e-06	2.42060418280403e-05
Paenibacillus forsythiae	0.418136339132145	0.579052003016836	3.97085065282444e-06	0
Paenibacillus harenae	0.23356867442735	0.45012380332537	8.00869518576244e-06	0
Paenibacillus ihumii	0.74264170428329	0.83894632170748	4.17207198813235e-06	7.02523464283707e-06
Paenibacillus jilunlii	0.160183660802878	0.378054609141594	9.19478465779461e-06	0
Paenibacillus macerans	0.140748708305881	0.35695204958521	1.93445944176979e-05	0.000636102541003137
Paenibacillus macquariensis	0.0189638790662083	0.105557383997102	0.000154033250411768	0
Paenibacillus mucilaginosus	0.341016579165809	0.531103582232798	1.88615404770947e-06	0.000117343346632246
Paenibacillus naphthalenovorans	0.807748114787248	0.88316541325973	5.26579079013191e-07	0
Paenibacillus odorifer	0.195505841687848	0.423628937044549	2.28826376017385e-05	7.02523464283707e-06
Paenibacillus oryzae	0.140252841824292	0.356115924205519	1.09030529041875e-05	0
Paenibacillus pectinilyticus	0.14129553902338	0.357915295658514	1.32562403689552e-05	2.70882644720672e-05
Paenibacillus phocaensis	0.307105173642169	0.512958992295532	1.09000623347119e-05	0.000268141805955684
Paenibacillus pini	0.23356867442735	0.45012380332537	5.42984465616535e-06	0
Paenibacillus pinihumi	0.332485619611097	0.521990243828997	4.38600310389999e-06	0
Paenibacillus polymyxa	0.714770095002925	0.815815509675775	3.38743025075239e-05	2.61534901996943e-05
Paenibacillus riograndensis	0.38103771780198	0.558907480663684	2.76605605179338e-06	6.05151045701007e-06
Paenibacillus sanguinis	0.428593118427822	0.589900483488004	1.01028154982195e-05	1.30767450998471e-05
Paenibacillus selenitireducens	0.0183454448134288	0.105557383997102	1.53144436680351e-06	1.30767450998471e-05
Paenibacillus senegalensis	0.263291474013408	0.473747799169382	6.04275924797802e-06	0
Paenibacillus sp. 32352	1	1	5.69814698466108e-06	6.05151045701007e-06
Paenibacillus sp. 32O-W	0.418136339132145	0.579052003016836	4.56020581107873e-06	0
Paenibacillus sp. BC26	0.341016579165809	0.531103582232798	1.81211088661191e-06	6.05151045701007e-06
Paenibacillus sp. CF384	0.0917269632861741	0.289927555047597	1.65188891630443e-05	0
Paenibacillus sp. DMB20	0.0376074888314767	0.168252293456899	2.55228192221335e-06	2.71272143855213e-05
Paenibacillus sp. DMB5	0.788194584971974	0.867612888695981	3.92001779249277e-06	6.05151045701007e-06
Paenibacillus sp. FF9	0.122295823697398	0.333036492540687	1.36151166260924e-05	0
Paenibacillus sp. FSL A5-0031	0.684489782017029	0.795478092658619	1.54476125516255e-06	0
Paenibacillus sp. FSL H7-0331	0.106165558364435	0.318342455128462	1.11906639791814e-05	0
Paenibacillus sp. FSL H7-0357	0.106165558364435	0.318342455128462	1.32742239812332e-05	0
Paenibacillus sp. FSL R7-0331	0.438661069666384	0.59914000783624	1.79039046515424e-06	7.02523464283707e-06
Paenibacillus sp. FSL R7-0333	0.38103771780198	0.558907480663684	2.59196438566271e-06	7.02523464283707e-06
Paenibacillus sp. FSL R7-0337	0.469286471993869	0.616603868475084	2.55279495024509e-06	0
Paenibacillus sp. HW567	0.296128141447536	0.496948008709529	6.8214036928682e-06	0
Paenibacillus sp. IHB B 3415	0.182251437715292	0.404596395495374	6.48645283283809e-06	0
Paenibacillus sp. IHBB 10380	0.263291474013408	0.473747799169382	5.77757974596985e-06	0
Paenibacillus sp. JDR-2	0.136947265811167	0.356115924205519	9.89196103700278e-07	1.21030209140201e-05
Paenibacillus sp. LC231	0.00615801038530849	0.0499871827868034	5.87229818654056e-05	0
Paenibacillus sp. MY03	0.496809608389499	0.645641595378227	1.44357902900163e-05	7.02523464283707e-06
Paenibacillus sp. OSY-SE	0.418136339132145	0.579052003016836	2.63133305472673e-06	0
Paenibacillus sp. OV219	0.0674275768593728	0.243698505254052	1.22924416491849e-05	0
Paenibacillus sp. P1XP2	0.23356867442735	0.45012380332537	6.53288614186793e-06	0
Paenibacillus sp. P22	0.338790556903717	0.529561023664963	9.25998189625942e-06	2.51797660138673e-05
Paenibacillus sp. P46E	0.438661069666384	0.59914000783624	2.31111728091166e-06	6.05151045701007e-06
Paenibacillus sp. SIT18	0.296128141447536	0.496948008709529	4.532429344747e-06	0
Paenibacillus sp. Soil787	0.418136339132145	0.579052003016836	3.29565033182156e-06	0
Paenibacillus sp. St-s	0.263291474013408	0.473747799169382	9.43529864219911e-06	0
Paenibacillus sp. TI45-13ar	0.372904499320851	0.549989223705838	3.69776833968347e-06	0
Paenibacillus sp. UNC451MF	0.418136339132145	0.579052003016836	3.03952617812185e-06	0
Paenibacillus sp. VT-16-81	0.519809333450772	0.664941994857352	0.000191268756261191	0.000144375055461373
Paenibacillus swuensis	0.530638022174997	0.665879604307707	3.18488735765319e-06	1.40504692856741e-05
Paenibacillus terrigena	0.449816231751232	0.610872106871286	1.96656038479683e-05	1.21030209140201e-05
Paenibacillus thiaminolyticus	0.418136339132145	0.579052003016836	2.6467982386969e-06	0
Saccharibacillus kuerlensis	0.263291474013408	0.473747799169382	4.91307378676901e-06	0
Jeotgalibacillus campisalis	0.140252841824292	0.356115924205519	9.46626476445089e-06	0
Sporosarcina globispora	0.418136339132145	0.579052003016836	4.83488970066118e-06	0
Sporolactobacillus nakayamae	0.86335947678952	0.92107294581772	4.64254930595798e-06	7.02523464283707e-06
Staphylococcus sp. CAG:324	0.00783767654279651	0.0583199334417115	3.15536139138352e-05	0
Staphylococcus aureus	0.00346645224694005	0.035614005132197	0.000440070603290901	0.00134291511651382
Staphylococcus pettenkoferi	0.528106054711718	0.664941994857352	3.34682049452891e-06	0
Dehalobacterium formicoaceticum	0.503145093444506	0.652687612137758	2.83456639763391e-05	7.86696359411309e-05
Desulfuribacillus stibiiarsenatis	0.206641294833496	0.425391253437254	9.87233127629798e-06	0
Allofustis seminis	0.558015627852205	0.693233327818711	1.31984812421467e-05	7.96000891520999e-06
Jeotgalibaca sp. PTS2502	0.528106054711718	0.664941994857352	2.28057477423236e-06	0
Enterococcus avium	0.296128141447536	0.496948008709529	5.75997271922943e-06	0
Enterococcus casseliflavus	0.0488956205539519	0.199968158105189	3.20338397179823e-06	0.000524637978505898
Enterococcus cecorum	0.160183660802878	0.378054609141594	9.5230802351637e-06	0
Enterococcus durans	0.168871438273825	0.394647210709714	0.000136552126855464	0.000407430563584592
Enterococcus faecalis	1.78683105512374e-05	0.00201535734270009	0.000402052545486662	0.0181971945844852
Enterococcus faecium	0.683915612082958	0.795478092658619	0.000101495772086126	0.000384727498502816
Enterococcus gallinarum	0.000321678889229399	0.0265137638314847	1.87117094547157e-06	0.0264885006659942
Enterococcus pallens	0.846239356524664	0.909006715251706	6.37740376553107e-06	1.81545313710302e-05
Enterococcus sp. 3H8_DIV0648	0.296128141447536	0.496948008709529	5.38481383399269e-06	0
Enterococcus sp. 9E7_DIV0242	0.774240854163546	0.861026544095734	4.95859625907236e-06	1.21030209140201e-05
Enterococcus termitis	0.333194916681118	0.522720868556103	8.3896012993505e-06	1.49852435580471e-05
Lactobacillus acidophilus	0.697972856203842	0.80158404654064	3.92719500223207e-06	1.40504692856741e-05
Lactobacillus amylolyticus	0.372904499320851	0.549989223705838	3.83933060644386e-06	0
Lactobacillus amylophilus	0.332485619611097	0.521990243828997	5.32367474569511e-06	0
Lactobacillus brevis	0.453328566454722	0.614085409552762	0.00125619176117946	0.00160421742648621
Lactobacillus crispatus	1	1	0.000330815313844593	0.000793557521062442
Lactobacillus delbrueckii	0.768509234326572	0.857321857970767	1.14350681479429e-05	7.96000891520999e-06
Lactobacillus equicursoris	0.528106054711718	0.664941994857352	2.28112175979106e-06	0
Lactobacillus fabifermentans	0.332485619611097	0.521990243828997	9.80417125622124e-06	0
Lactobacillus gasseri	0.0433663897078531	0.185127834948066	0.00248986298430941	0.00852811337756694
Lactobacillus helveticus	0.874916847225033	0.93095670486755	3.01236334284383e-05	2.20104782008841e-05
Lactobacillus hominis	0.0653973324141274	0.243698505254052	3.65990444722281e-05	0.000166481039218651
Lactobacillus iners	0.423793728081801	0.585586210693933	3.93731544187978e-05	7.20829450596624e-05
Lactobacillus intestinalis	0.0563523625888816	0.222585701640204	8.95353361281298e-05	0.000205680836166021
Lactobacillus jensenii	0.0486732779415706	0.199439454357143	0.000913652485596326	0.0031379277484038
Lactobacillus johnsonii	0.231894934333959	0.45012380332537	0.0276378850305471	0.0576864597784232
Lactobacillus murinus	0.0189638790662083	0.105557383997102	4.13581344134082e-05	0
Lactobacillus plantarum	0.296128141447536	0.496948008709529	7.45164310665401e-06	0
Lactobacillus rapi	0.10557938749069	0.318342455128462	4.1878621137449e-05	0.000136205881204115
Lactobacillus reuteri	0.17031126889323	0.395853632579384	0.000110964149847469	0.000282567334950596
Lactobacillus rhamnosus	0.61694083586686	0.742340065821215	4.89498696934772e-06	3.51261732141854e-05
Lactobacillus rogosae	0.0232002099801588	0.120382687621018	5.21610417897958e-05	0
Lactobacillus ruminis	0.605235414991513	0.732779375325882	0.000320048157502967	0.000280332821409986
Lactobacillus sakei	0.880620622209557	0.9330149331877	7.6927313452538e-05	0.00019902907808033
Lactobacillus salivarius	0.528106054711718	0.664941994857352	2.07026080479831e-06	0
Lactobacillus similis	0.697972856203842	0.80158404654064	4.23241105901677e-06	1.81545313710302e-05
Lactobacillus sp. ASF360	0.878230165708737	0.9330149331877	8.53138456586568e-06	7.96000891520999e-06
Lactobacillus sp. WiKim39	0.597682634423572	0.726508159710559	3.24348900474456e-06	0
Lactobacillus taiwanensis	0.215259537210757	0.43849922836754	0.00126121221194183	0.00298070371945928
Sharpea azabuensis	0.140252841824292	0.356115924205519	1.05119052026806e-05	0
Lactococcus lactis	0.0788539902900877	0.266116694790013	2.44929842098452e-05	0
Streptococcus agalactiae	0.0886107290323992	0.289927555047597	2.94195125213784e-05	0.00022556627011207
Streptococcus anginosus	0.528106054711718	0.664941994857352	2.35339068993551e-06	0
Streptococcus constellatus	0.697972856203842	0.80158404654064	4.92511145703605e-06	2.388002674563e-05
Streptococcus intermedius	0.206641294833496	0.425391253437254	1.0419425086764e-05	0
Streptococcus equi	0.948744875628981	0.977480898304282	0.000207403557796148	0.000224135265328693
Streptococcus equinus	0.332485619611097	0.521990243828997	4.89673115611524e-06	0
Streptococcus gallolyticus	0.889834580802883	0.939830215209748	6.12540466176503e-06	1.21030209140201e-05
Streptococcus marimammalium	0.372904499320851	0.549989223705838	4.62383589716598e-06	0
Streptococcus ovis	0.122295823697398	0.333036492540687	1.49297415871424e-05	0
Streptococcus pneumoniae	0.122790087936388	0.333036492540687	6.16094795199528e-05	0.0001632856341149
Streptococcus pyogenes	0.296128141447536	0.496948008709529	4.25967554150643e-06	0
Streptococcus sp. HMSC034E12	0.487377429932166	0.635696793879873	1.53158860305284e-05	7.96000891520999e-06
Streptococcus suis	0.00162204932234198	0.0273832767218765	8.35101620684927e-05	0
Streptococcus varani	0.23356867442735	0.45012380332537	1.18427694863522e-05	0
Bacilli bacterium VT-13-104	0.210936425976669	0.433400537744968	6.84073009722131e-05	0.000137997529921953
Caldicoprobacter faecalis	0.418136339132145	0.579052003016836	2.94633092533449e-06	0
Caldicoprobacter oshimai	0.182251437715292	0.404596395495374	7.31724349283981e-06	0
Catabacter hongkongensis	0.982882983428074	0.994628780788843	5.77423047602336e-05	7.24089601420728e-05
Christensenella massiliensis	0.158374111417282	0.378054609141594	2.76951025231285e-05	6.05151045701007e-06
Christensenella minuta	0.206641294833496	0.425391253437254	9.08206573974555e-06	0
Christensenella sp. AF73-05CM02	0.0189417795341591	0.105557383997102	4.47898761206483e-05	6.05151045701007e-06
Christensenella timonensis	0.560324499646524	0.695295542989289	4.11787207313507e-05	6.6631682231333e-05
Alkaliphilus metalliredigens	0.122295823697398	0.333036492540687	1.57181385336673e-05	0
Alkaliphilus oremlandii	0.774240854163546	0.861026544095734	4.99995550026387e-06	1.21030209140201e-05
Alkaliphilus peptidifermentans	0.106165558364435	0.318342455128462	1.34779022686283e-05	0
Alkaliphilus transvaalensis	0.206641294833496	0.425391253437254	9.08462715444888e-06	0
Anaeromicrobium sediminis	0.526311893833306	0.664941994857352	4.18018111207909e-06	6.05151045701007e-06
Anaerosalibacter massiliensis	0.697972856203842	0.80158404654064	4.50144638578549e-06	5.8671673316123e-05
Anaerosalibacter sp. Marseille-P3206	0.296128141447536	0.496948008709529	4.76676090729129e-06	0
Beduini massiliensis	0.699650773000371	0.802650752965629	6.84607916449618e-05	0.000658353850459314
Butyricicoccus desmolans	0.0021548638595257	0.0289581658179219	0.000115159490449996	0
Butyricicoccus pullicaecorum	0.00121396481747308	0.0273832767218765	0.00165616729573937	7.96000891520999e-06
Butyricicoccus sp. BB10	0.0012106220852592	0.0273832767218765	0.000166112726638305	0
uncultured Butyricicoccus sp.	0.00892765897027452	0.0642012522593903	0.000238241297087923	3.98000445760499e-05
Caloramator quimbayensis	0.136947265811167	0.356115924205519	9.86889437205577e-07	6.05151045701007e-06
Candidatus Arthromitus sp. SFB-rat-Yit	0.140252841824292	0.356115924205519	1.29025992725767e-05	0
Clostridium aceticum	0.140252841824292	0.356115924205519	1.31493028754104e-05	0
Clostridium acetireducens	0.30358378236522	0.507767604790485	0.000574754827868537	0.00127189391383079
Clostridium acetobutylicum	0.438661069666384	0.59914000783624	2.24034836780587e-06	6.05151045701007e-06
Clostridium akagii	0.754570018840121	0.84795152090948	4.25565272194944e-06	7.02523464283707e-06
Clostridium algidicarnis	0.332485619611097	0.521990243828997	3.72525452695759e-06	0
Clostridium amylolyticum	0.846239356524664	0.909006715251706	7.38045296180821e-06	1.40504692856741e-05
Clostridium argentinense	0.274359935102818	0.484916310358526	8.04724707381968e-05	6.4723183773133e-05
Clostridium aurantibutyricum	0.122295823697398	0.333036492540687	7.78957046523494e-06	0
Clostridium baratii	0.0674275768593728	0.243698505254052	1.86867096596877e-05	0
Clostridium beijerinckii	0.982882983428074	0.994628780788843	7.88861236357488e-05	9.88366828880373e-05
Clostridium bornimense	0.0667499077351077	0.243698505254052	5.2063931721111e-05	1.30767450998471e-05
Clostridium botulinum	0.11017600285893	0.32343448510505	0.000365958103803424	0.000229846344928515
Clostridium butyricum	0.103460199838806	0.318342455128462	0.000165192426725639	0.00287285041137407
Clostridium cadaveris	0.472981993766443	0.62031848998867	1.6700812186967e-05	3.22050006567044e-05
Clostridium carboxidivorans	0.526311893833306	0.664941994857352	3.98938496495708e-06	7.02523464283707e-06
Clostridium cavendishii	0.933765573068005	0.967630378667666	6.4831006664371e-06	7.02523464283707e-06
Clostridium celatum	0.0193584102481792	0.107196571477643	0.000343860628770079	1.91282555568572e-05
Clostridium cellulovorans	0.00202640081606454	0.0289581658179219	0.000101274962598076	6.05151045701007e-06
Clostridium chromiireducens	0.844440353587075	0.909006715251706	1.32387076559909e-05	1.592001783042e-05
Clostridium cochlearium	0.23356867442735	0.45012380332537	4.71266980326718e-06	0
Clostridium collagenovorans	0.206641294833496	0.425391253437254	8.41052343960138e-06	0
Clostridium disporicum	0.00479764427413637	0.041794112518188	0.000141253472833697	0
Clostridium drakei	0.530638022174997	0.665879604307707	2.87241198532176e-06	6.05151045701007e-06
Clostridium estertheticum	0.0339858362357147	0.153653263825183	2.6258971382693e-05	0
Clostridium formicaceticum	0.0975434244251192	0.30650375152937	3.72518194703583e-06	1.30767450998471e-05
Clostridium frigidicarnis	0.140252841824292	0.356115924205519	1.09912495082036e-05	0
Clostridium gasigenes	0.182251437715292	0.404596395495374	8.49676146133326e-06	0
Clostridium grantii	0.771710616866575	0.860445292375167	1.82867875011472e-05	1.30767450998471e-05
Clostridium homopropionicum	0.38103771780198	0.558907480663684	1.80445069839222e-06	6.05151045701007e-06
Clostridium hydrogeniformans	0.263291474013408	0.473747799169382	7.04210882419185e-06	0
Clostridium ihumii	0.140252841824292	0.356115924205519	1.31019836216401e-05	0
Clostridium intestinale	0.0288786353621172	0.137221542308242	9.21607212227321e-06	0.000533049363805163
Clostridium jeddahense	0.802979134838544	0.878399329228688	2.17213074467355e-05	0.000146556203313751
Clostridium kluyveri	0.840804281757387	0.909006715251706	2.48975129732268e-05	2.00630298292301e-05
Clostridium ljungdahlii	0.469286471993869	0.616603868475084	4.69950845141659e-06	0
Clostridium lundense	0.0917269632861741	0.289927555047597	1.7635573545357e-05	0
Clostridium magnum	0.763898738303747	0.854309769599347	0.000120221601611031	0.000134001806015677
Clostridium merdae	0.366615118609885	0.549989223705838	1.44657240066923e-05	0.000190864224884476
Clostridium neonatale	0.531946467066607	0.66664402276242	1.57363619168158e-05	0.00302881090533515
Clostridium novyi	0.418136339132145	0.579052003016836	3.41188668607561e-06	0
Clostridium oryzae	0.812796131306446	0.887185690577066	3.8754834076058e-05	0.000204115958519717
Clostridium paraputrificum	0.318292133521556	0.521990243828997	2.46363948726489e-05	7.96000891520999e-06
Clostridium pasteurianum	0.546778519877396	0.682438187593046	1.72649914592894e-05	0.000248737162550166
Clostridium peptidivorans	0.418136339132145	0.579052003016836	4.62339694810798e-06	0
Clostridium perfringens	0.0749556694309577	0.265175236949266	9.81694999978655e-05	2.61534901996943e-05
Clostridium phoceensis	0.00121563846209926	0.0273832767218765	0.000416370386196843	1.30767450998471e-05
Clostridium polynesiense	0.549452190094255	0.684181315149325	2.25552751118429e-05	0.000141549388460286
Clostridium puniceum	0.0484652540307155	0.198967508405792	2.54235136973506e-05	0
Clostridium ragsdalei	0.0917269632861741	0.289927555047597	1.57171066192302e-05	0
Clostridium saccharobutylicum	0.982312607968902	0.994628780788843	2.89020078939614e-05	2.90357128437212e-05
Clostridium saccharoperbutylacetonicum	0.270499323778726	0.481274127014505	1.50489173243091e-05	6.05151045701007e-06
Clostridium saudiense	0.122295823697398	0.333036492540687	1.63395466022846e-05	0
Clostridium scatologenes	0.122295823697398	0.333036492540687	1.38751995751977e-05	0
Clostridium septicum	0.574777798235306	0.708716237985191	5.87724705103148e-06	1.40504692856741e-05
Clostridium sp. 12(A)	0.00839877547976117	0.0608634301099079	5.88869533137761e-05	0.138490251037586
Clostridium sp. 26_21	0.469286471993869	0.616603868475084	2.67259640723419e-06	0
Clostridium sp. 26_22	0.0281781078758902	0.134789475843823	3.40726871993688e-05	0
Clostridium sp. 27_14	0.0788539902900877	0.266116694790013	2.64903640353483e-05	0
Clostridium sp. 28_12	0.332485619611097	0.521990243828997	5.63792537583171e-06	0
Clostridium sp. 28_17	0.418136339132145	0.579052003016836	5.14209711483695e-06	0
Clostridium sp. 29_15	0.372904499320851	0.549989223705838	4.11373868362561e-06	0
Clostridium sp. 42_12	0.0281781078758902	0.134789475843823	3.51727633272521e-05	0
Clostridium sp. 44_14	0.646826550703259	0.766251684995624	1.05479808917449e-05	7.02523464283707e-06
Clostridium sp. 7_2_43FAA	0.418136339132145	0.579052003016836	3.42526474252996e-06	0
Clostridium sp. 7_3_54FAA	0.813662057578806	0.887185690577066	0.000152441772645081	0.000191478888287934
Clostridium sp. Ade.TY	0.597682634423572	0.726508159710559	1.34485458263415e-06	0
Clostridium sp. ASBs410	0.00560539407675306	0.0472927539625268	5.0243724039904e-05	0.000623955797068863
Clostridium sp. ASF356	0.00167962119181631	0.0279025442950571	0.000826218876839369	0.000161364303034014
Clostridium sp. ASF502	0.00121563846209926	0.0273832767218765	0.00691209431709263	0.00050213259182305
Clostridium sp. AT4	0.170052711516126	0.395681824950118	0.000226439090712725	0.000216258929892361
Clostridium sp. ATCC 29733	0.140252841824292	0.356115924205519	1.06349528039729e-05	0
Clostridium sp. ATCC BAA-442	0.122790087936388	0.333036492540687	0.000176923014710803	0.000405960454675709
Clostridium sp. BL-8	0.979134493029867	0.994628780788843	6.69491272484244e-06	3.51261732141854e-05
Clostridium sp. BL8	0.00370598373517496	0.035614005132197	8.78849663446462e-05	0
Clostridium sp. BNL1100	0.269714442488264	0.481274127014505	1.18021506859595e-05	0.000144608754942097
Clostridium sp. BR31	0.0683739426112722	0.24666492977167	9.37738169380236e-05	3.789154611785e-05
Clostridium sp. C105KSO13	0.00381047729031689	0.0362926792584404	9.58909877408421e-05	0.00353322709115093
Clostridium sp. C105KSO14	0.00571266412995699	0.0474505396530924	0.000250171623628965	4.49557306741412e-05
Clostridium sp. C105KSO15	0.0128115786652372	0.0809888291433726	0.000275262268912718	0.00162776879210494
Clostridium sp. C8	0.982505804969616	0.994628780788843	2.74232025727718e-05	2.61534901996943e-05
Clostridium sp. CAG:12237_41	0.00162204932234198	0.0273832767218765	0.00026129763104511	0
Clostridium sp. CAG:217_53_7	0.122295823697398	0.333036492540687	1.26006997403843e-05	0
Clostridium sp. CAG:245_30_32	0.259659534564487	0.473747799169382	5.97313173485474e-05	4.21514078570224e-05
Clostridium sp. CAG:307_30_263	0.06360720654661	0.242977261371453	3.99877349672675e-05	7.96000891520999e-06
Clostridium sp. CAG:354_28_25	0.206641294833496	0.425391253437254	1.16014875405071e-05	0
Clostridium sp. CAG:62_40_43	0.0021548638595257	0.0289581658179219	9.04898798264207e-05	0
Clostridium sp. CL-2	0.0573342544588859	0.222585701640204	2.13382345375359e-05	0
Clostridium sp. CL-6	0.197103021170127	0.425369359886789	5.31444536367478e-05	4.84120836560806e-05
Clostridium sp. D5	0.235508568581457	0.453047452845657	4.40987927831749e-05	2.01019797426842e-05
Clostridium sp. DL-VIII	0.220622122508236	0.445679200523598	7.8614522104107e-06	3.22050006567044e-05
Clostridium sp. DMHC 10	0.107294621786132	0.319031533923978	7.37003689218085e-05	3.22050006567044e-05
Clostridium sp. DSM 8431	0.23356867442735	0.45012380332537	5.9561686011223e-06	0
Clostridium sp. FS41	0.0364934178225647	0.164297047045706	1.34395250224269e-05	0.000127233198189624
Clostridium sp. IBUN62F	0.778097598409403	0.862183636707007	4.12525180552504e-05	9.37978465303083e-05
Clostridium sp. KLE 1755	1.78683105512374e-05	0.00201535734270009	0.000458271209702668	5.42154788575885e-05
Clostridium sp. KNHs205	0.950594121325829	0.978445341979467	0.000592735035330693	0.00300170187381148
Clostridium sp. KNHs209	0.00216206557669972	0.0289581658179219	0.00211620022046691	0.000618009434836225
Clostridium sp. KNHs214	0.0319439962138588	0.14849454205271	3.24744721184651e-06	9.3484664070584e-05
Clostridium sp. L2-50	0.230045539779808	0.45012380332537	4.57635898579949e-05	0.000102692629717891
Clostridium sp. LF2	0.263291474013408	0.473747799169382	8.04260835735295e-06	0
Clostridium sp. M62/1	0.652513461557779	0.771532071225246	6.4611088518395e-05	9.66021693474271e-05
Clostridium sp. Marseille-P2414	0.979134493029867	0.994628780788843	5.88897261138023e-06	2.81009385713483e-05
Clostridium sp. Marseille-P2415	0.000125078173858662	0.011168438607463	0.000255364794316034	0.00615375241371444
Clostridium sp. Marseille-P2434	0.418136339132145	0.579052003016836	5.21638639672832e-06	0
Clostridium sp. Marseille-P2538	0.715313739001764	0.815815509675775	5.44831159633837e-05	5.13332562135616e-05
Clostridium sp. Marseille-P299	0.897713410939122	0.944428001788188	0.000345235903020779	0.00056241254432186
Clostridium sp. Marseille-P3244	0.00498954570938445	0.0429421544385979	0.00022468596386597	2.61145402862402e-05
Clostridium sp. MSTE9	0.0661347847377798	0.243698505254052	4.62034849570015e-05	0.0172099589650764
Clostridium sp. N3C	0.296128141447536	0.496948008709529	6.41252029790574e-06	0
Clostridium sp. ND2	0.23356867442735	0.45012380332537	8.06584261316055e-06	0
Clostridium sp. SCN 57-10	0.01264163304062	0.0806280345418117	6.29635655238678e-05	6.05151045701007e-06
Clostridium sp. SK-Y3	0.897676295141795	0.944428001788188	4.81406787767809e-05	4.30472322159413e-05
Clostridium sp. SY8519	0.0171488783653992	0.101239797071765	6.39807438130426e-05	7.96000891520999e-06
Clostridium sp. USBA 49	0.332485619611097	0.521990243828997	5.16376631352842e-06	0
Clostridium sp. W14A	0.403030218070583	0.579052003016836	7.17692870690496e-05	0.000209359187112694
Clostridium sporogenes	0.777395188146377	0.862183636707007	4.86256994052386e-05	3.50872233007313e-05
Clostridium sulfidigenes	0.914410554136615	0.953847958462235	7.43213051492329e-06	4.91766424998595e-05
Clostridium tepidiprofundi	0.182251437715292	0.404596395495374	1.00104910047548e-05	0
Clostridium tetani	0.528106054711718	0.664941994857352	2.60363937711254e-06	0
Clostridium tetanomorphum	0.802513628229438	0.878338460314447	4.74619987575894e-06	6.05151045701007e-06
Clostridium tunisiense	0.0232002099801588	0.120382687621018	3.10007740589781e-05	0
Clostridium tyrobutyricum	0.220655917758067	0.445679200523598	1.9116177828532e-05	6.05151045701007e-06
Clostridium uliginosum	0.272192360375286	0.483271108769045	6.99346273176125e-06	6.56969079589601e-05
Clostridium ventriculi	0.372904499320851	0.549989223705838	3.63292839606189e-06	0
Clostridium bartlettii CAG:1329	0.332485619611097	0.521990243828997	5.77001539286753e-06	0
Clostridium bolteae CAG:59	0.982058661453924	0.994628780788843	1.46886521881995e-05	1.40115193722201e-05
Clostridium clostridioforme CAG:132	0.23356867442735	0.45012380332537	7.12331449085035e-06	0
Clostridium clostridioforme CAG:511	0.182251437715292	0.404596395495374	1.89318220024563e-05	0
Clostridium hathewayi CAG:224	0.505141348581594	0.654089371607466	4.47845502914533e-05	8.05781343993308e-05
Clostridium leptum CAG:27	0.690380884584489	0.800154805659578	1.7879054761467e-05	2.10757039285112e-05
Clostridium nexile CAG:348	0.614028082123193	0.740913389634011	2.08008784714408e-05	3.69957217589312e-05
Clostridium sp. CAG:1000	0.160183660802878	0.378054609141594	8.3795273609493e-06	0
Clostridium sp. CAG:1013	0.00121396481747308	0.0273832767218765	0.000279213718038183	1.81545313710302e-05
Clostridium sp. CAG:1024	0.00162204932234198	0.0273832767218765	0.000363911923063494	0
Clostridium sp. CAG:1193	0.263291474013408	0.473747799169382	6.30193049925796e-06	0
Clostridium sp. CAG:1219	0.160183660802878	0.378054609141594	9.76470586624725e-06	0
Clostridium sp. CAG:122	0.0189638790662083	0.105557383997102	2.93506696228368e-05	0
Clostridium sp. CAG:127	0.00283816292561334	0.0325250435806919	9.0189953781475e-05	0
Clostridium sp. CAG:138	0.0021548638595257	0.0289581658179219	9.80215868718755e-05	0
Clostridium sp. CAG:149	0.336703996387409	0.527068418011847	1.21589330648697e-05	0.000141223373377876
Clostridium sp. CAG:167	0.0012106220852592	0.0273832767218765	0.000502370991992964	0
Clostridium sp. CAG:169	0.0012106220852592	0.0273832767218765	0.000117367560988883	0
Clostridium sp. CAG:217	0.0281781078758902	0.134789475843823	3.27920897150183e-05	0
Clostridium sp. CAG:221	0.00615801038530849	0.0499871827868034	5.12020739515618e-05	0
Clostridium sp. CAG:226	0.0860940558028228	0.286490002461878	7.90979858246822e-05	3.18400356608399e-05
Clostridium sp. CAG:230	0.00330873817916865	0.035614005132197	0.000266903756570513	7.96000891520999e-06
Clostridium sp. CAG:245	0.263291474013408	0.473747799169382	6.69130383403816e-06	0
Clostridium sp. CAG:253	0.00251690341366343	0.0324923133462694	0.000343119977392808	1.592001783042e-05
Clostridium sp. CAG:264	0.418136339132145	0.579052003016836	2.8929213267274e-06	0
Clostridium sp. CAG:265	0.263291474013408	0.473747799169382	7.00704859137491e-06	0
Clostridium sp. CAG:269	0.122295823697398	0.333036492540687	1.07940993183273e-05	0
Clostridium sp. CAG:273	0.00989305216759542	0.0673041612544666	4.78760955981255e-05	0
Clostridium sp. CAG:277	0.00162204932234198	0.0273832767218765	0.000113627591458384	0
Clostridium sp. CAG:288	0.00989305216759542	0.0673041612544666	4.08384583159234e-05	0
Clostridium sp. CAG:299	0.0304090286978748	0.143223183515485	0.000149752183152909	4.39430565748601e-05
Clostridium sp. CAG:302	0.332485619611097	0.521990243828997	4.44205093542059e-06	0
Clostridium sp. CAG:306	0.528106054711718	0.664941994857352	2.00248913925182e-06	0
Clostridium sp. CAG:307	0.00162204932234198	0.0273832767218765	6.95302800891826e-05	0
Clostridium sp. CAG:343	0.00989305216759542	0.0673041612544666	6.29266196980453e-05	0
Clostridium sp. CAG:349	0.00162204932234198	0.0273832767218765	0.000185574274990804	0
Clostridium sp. CAG:354	0.0674275768593728	0.243698505254052	1.92905258664383e-05	0
Clostridium sp. CAG:356	0.332485619611097	0.521990243828997	6.19505359108452e-06	0
Clostridium sp. CAG:389	0.0573342544588859	0.222585701640204	3.29945396427532e-05	0
Clostridium sp. CAG:411	0.00202640081606454	0.0289581658179219	0.000181506454828156	7.96000891520999e-06
Clostridium sp. CAG:413	0.00783767654279651	0.0583199334417115	5.12746212489439e-05	0
Clostridium sp. CAG:417	0.0484652540307155	0.198967508405792	4.0259914686923e-05	0
Clostridium sp. CAG:43	0.59170554388076	0.723970408839605	0.000147597473371584	0.000106431726807383
Clostridium sp. CAG:433	0.160183660802878	0.378054609141594	1.81408937440388e-05	0
Clostridium sp. CAG:440	0.0407159906229323	0.174508735809888	2.95928701364726e-05	0
Clostridium sp. CAG:448	0.0248863157893806	0.127892984979958	7.18329289145831e-05	7.96000891520999e-06
Clostridium sp. CAG:451	0.0917269632861741	0.289927555047597	1.48075856599727e-05	0
Clostridium sp. CAG:452	0.00479764427413637	0.041794112518188	9.58990704240076e-05	0
Clostridium sp. CAG:465	0.296128141447536	0.496948008709529	5.45477458620967e-06	0
Clostridium sp. CAG:492	0.206641294833496	0.425391253437254	7.76798526185449e-06	0
Clostridium sp. CAG:508	0.0232002099801588	0.120382687621018	3.42238176642461e-05	0
Clostridium sp. CAG:510	0.00121396481747308	0.0273832767218765	0.00228960460574765	1.592001783042e-05
Clostridium sp. CAG:524	0.263291474013408	0.473747799169382	6.15397080631136e-06	0
Clostridium sp. CAG:533	0.0917269632861741	0.289927555047597	2.34957547379744e-05	0
Clostridium sp. CAG:557	0.206641294833496	0.425391253437254	7.61873352382778e-06	0
Clostridium sp. CAG:567	0.140252841824292	0.356115924205519	1.17088423017438e-05	0
Clostridium sp. CAG:568	0.00783767654279651	0.0583199334417115	4.98542962227825e-05	0
Clostridium sp. CAG:571	0.00615801038530849	0.0499871827868034	7.4605507099675e-05	0
Clostridium sp. CAG:575	0.0674275768593728	0.243698505254052	1.79180563948226e-05	0
Clostridium sp. CAG:58	0.0905353750277112	0.289927555047597	0.000393050546679838	0.0002368917689981
Clostridium sp. CAG:590	0.00287891248762781	0.0325994762752323	0.000111335164572942	6.05151045701007e-06
Clostridium sp. CAG:594	0.140252841824292	0.356115924205519	9.29140911779801e-06	0
Clostridium sp. CAG:609	0.332485619611097	0.521990243828997	6.94627596141291e-06	0
Clostridium sp. CAG:62	0.00121396481747308	0.0273832767218765	0.000354897040194567	6.05151045701007e-06
Clostridium sp. CAG:628	0.296128141447536	0.496948008709529	4.1505918299246e-05	0
Clostridium sp. CAG:632	0.0021548638595257	0.0289581658179219	0.000262681997376593	0
Clostridium sp. CAG:678	0.00121396481747308	0.0273832767218765	0.000706723654334689	6.05151045701007e-06
Clostridium sp. CAG:7	0.0719071233371551	0.256828275519206	0.000235282506096634	0.000106688353624167
Clostridium sp. CAG:710	0.206641294833496	0.425391253437254	8.2687516310988e-06	0
Clostridium sp. CAG:75	0.00989305216759542	0.0673041612544666	3.16255108388829e-05	0
Clostridium sp. CAG:762	0.332485619611097	0.521990243828997	4.55084938275141e-06	0
Clostridium sp. CAG:780	0.106165558364435	0.318342455128462	1.40162844366805e-05	0
Clostridium sp. CAG:793	0.122295823697398	0.333036492540687	1.89108379528769e-05	0
Clostridium sp. CAG:798	0.00989305216759542	0.0673041612544666	4.28271058393558e-05	0
Clostridium sp. CAG:81	0.211348390680544	0.433831035659393	3.23546084788798e-05	1.21030209140201e-05
Clostridium sp. CAG:91	0.00283816292561334	0.0325250435806919	6.46590912635846e-05	0
Clostridium sp. CAG:914	0.23356867442735	0.45012380332537	8.85230369938088e-06	0
Clostridium sp. CAG:921	0.23356867442735	0.45012380332537	8.0572052623029e-06	0
Clostridium sp. CAG:964	0.0237866234775109	0.123127377082865	4.36416026949788e-05	7.02523464283707e-06
uncultured Clostridium sp.	0.000125078173858662	0.011168438607463	0.00640025756588722	0.00157507643485659
Desnuesiella massiliensis	0.160183660802878	0.378054609141594	8.19188272459257e-06	0
Fervidicella metallireducens	0.080735756122357	0.271186089921961	5.10158673014852e-05	7.96000891520999e-06
Geosporobacter ferrireducens	0.745206065262636	0.839786218082199	9.57321113230925e-06	7.02523464283707e-06
Geosporobacter subterraneus	0.263291474013408	0.473747799169382	5.173886543212e-06	0
Hathewaya proteolytica	0.583563524665694	0.716252367330231	2.00101237251488e-05	5.32807045852156e-05
Hungatella hathewayi	0.548485660680783	0.683481966008728	0.00271718340654466	0.00488493285362975
Lactonifactor longoviformis	0.145142716027451	0.365930400525678	0.000335960979618795	0.00056441190579118
Lutispora thermophila	0.00162204932234198	0.0273832767218765	0.000119932847901694	0
Maledivibacter halophilus	0.634765390915642	0.754884701849179	1.3898395694764e-05	1.21030209140201e-05
Massilioclostridium coli	0.286596038091783	0.496948008709529	2.74894822942662e-05	9.68198462507572e-05
Natronincola ferrireducens	0.263291474013408	0.473747799169382	5.24631790130052e-06	0
Oxobacter pfennigii	0.388750067293843	0.56944046084122	1.9728692537365e-05	7.02523464283707e-06
Paramaledivibacter caminithermalis	0.332485619611097	0.521990243828997	4.30656576684588e-06	0
Proteiniclasticum ruminis	0.377401523867468	0.555856677421294	3.96693343173958e-05	2.00630298292301e-05
Sarcina sp. DSM 11001	0.108037821225521	0.319031533923978	0.000128797997600781	8.75600980673098e-05
Clostridiaceae bacterium BRH_c20a	0.114662875630871	0.332506823378833	5.29309010352529e-06	2.61145402862402e-05
Clostridiaceae bacterium MS3	0.0017528223979965	0.0280320776037799	0.00031060516128334	1.592001783042e-05
Clostridiaceae bacterium mt12	0.372904499320851	0.549989223705838	3.29799031436567e-06	0
Youngiibacter fragilis	0.725417671759135	0.824705607734656	0.000182485949634802	0.000142544456830081
Acidaminobacter hydrogenoformans	0.160183660802878	0.378054609141594	7.20551104905526e-06	0
Fusibacter sp. 3D3	0.122790087936388	0.333036492540687	7.72453345372151e-05	4.77600534912599e-05
[Eubacterium] infirmum	0.528106054711718	0.664941994857352	3.34031408313217e-06	0
[Eubacterium] minutum	0.206641294833496	0.425391253437254	1.05798816226474e-05	0
Anaerovorax odorimutans	0.0460121368384399	0.196031827524407	7.96591142216228e-05	2.51797660138673e-05
Emergencia timonensis	0.00770124184758331	0.0583199334417115	0.000300070848150535	8.88598373355472e-05
Mobilibacterium timonense	0.0674275768593728	0.243698505254052	1.60960998339491e-05	0
Mogibacterium pumilum	0.528106054711718	0.664941994857352	3.60041924686605e-06	0
Clostridiales bacterium S5-A14a	0.296128141447536	0.496948008709529	5.57053097468001e-06	0
Carboxydocella sp. ULO1	0.23356867442735	0.45012380332537	6.03728437191196e-06	0
Defluviitalea phaphyphila	0.439377519088378	0.599354566140289	1.14969660371324e-05	6.05151045701007e-06
uncultured Clostridiales bacterium	0.00067899580094702	0.0273832767218765	0.000434987301620613	8.88598373355472e-05
Acetobacterium bakii	0.0123863507605719	0.0797115606003168	3.4863016001421e-05	0
Acetobacterium dehalogenans	0.00370598373517496	0.035614005132197	0.000109633156472209	0
Acetobacterium sp. MES1	0.140252841824292	0.356115924205519	1.17093110886351e-05	0
Acetobacterium wieringae	0.356523793139885	0.549989223705838	2.06229882724665e-05	7.96000891520999e-06
Acetobacterium woodii	0.556095494106264	0.691649822327176	1.05588062745734e-05	6.05151045701007e-06
Alkalibacter saccharofermentans	0.0788539902900877	0.266116694790013	1.27306163541807e-05	0
Anaerofustis stercorihominis	0.0296719734874381	0.140368739919602	5.75480945821584e-05	7.02523464283707e-06
[Eubacterium] cellulosolvens	0.117527722601445	0.333036492540687	0.000120428312132965	6.65666150271108e-05
[Eubacterium] eligens	0.00330873817916865	0.035614005132197	0.000147591580583286	7.96000891520999e-06
[Eubacterium] hallii	0.0564524089859327	0.222585701640204	0.000266838472486046	6.6631682231333e-05
Eubacterium dolichum CAG:375	0.940220775328844	0.972438765217043	1.05251003257791e-05	2.10757039285112e-05
Eubacterium eligens CAG:72	0.0153854852119344	0.0926427722751116	4.05253867916634e-05	0
Eubacterium rectale CAG:36	0.00479764427413637	0.041794112518188	6.00874127840043e-05	0
Eubacterium siraeum CAG:80	0.00615801038530849	0.0499871827868034	2.87436535371379e-05	0
Eubacterium sp. CAG:115	0.0021548638595257	0.0289581658179219	0.000155088874692938	0
Eubacterium sp. CAG:156	0.00839877547976117	0.0608634301099079	0.000343693971700882	6.4723183773133e-05
Eubacterium sp. CAG:161	0.00162204932234198	0.0273832767218765	0.00057232302662266	0
Eubacterium sp. CAG:180	0.00287891248762781	0.0325994762752323	9.15663088505082e-05	6.05151045701007e-06
Eubacterium sp. CAG:192	0.00121396481747308	0.0273832767218765	0.00114158046169172	6.05151045701007e-06
Eubacterium sp. CAG:202	0.0484652540307155	0.198967508405792	1.97402026296e-05	0
Eubacterium sp. CAG:248	0.160183660802878	0.378054609141594	8.50269204752079e-06	0
Eubacterium sp. CAG:251	0.0828918252099784	0.276693429010878	4.42062625572186e-05	1.21030209140201e-05
Eubacterium sp. CAG:252	0.0573342544588859	0.222585701640204	1.96987247714242e-05	0
Eubacterium sp. CAG:274	0.0902871585442839	0.289927555047597	0.000105328934997489	3.40745492014502e-05
Eubacterium sp. CAG:38	0.00250064891645736	0.0324923133462694	0.000184035268247764	7.02523464283707e-06
Eubacterium sp. CAG:581	0.0573342544588859	0.222585701640204	1.85562570306929e-05	0
Eubacterium sp. CAG:603	0.206641294833496	0.425391253437254	7.45932403743138e-06	0
Eubacterium sp. CAG:76	0.0012106220852592	0.0273832767218765	0.000272386027183637	0
Eubacterium sp. CAG:786	0.00560539407675306	0.0472927539625268	0.000117922461029405	6.05151045701007e-06
Eubacterium sp. CAG:841	0.0132919577245411	0.0831008862586654	5.62149244722397e-05	6.05151045701007e-06
Eubacterium sp. CAG:86	0.0407159906229323	0.174508735809888	2.16776544186867e-05	0
uncultured Eubacterium sp.	0.00121563846209926	0.0273832767218765	0.000480724282475076	2.99704871160941e-05
Eubacterium aggregans	0.341016579165809	0.531103582232798	1.57721419868025e-06	6.05151045701007e-05
Eubacterium barkeri	0.338790556903717	0.529561023664963	8.10008601297207e-06	2.51797660138673e-05
Eubacterium callanderi	0.838251149391425	0.907717136506228	1.62138928961908e-05	2.00630298292301e-05
Eubacterium coprostanoligenes	0.0202475559758514	0.111257724246794	4.6885591156649e-05	6.05151045701007e-06
Eubacterium limosum	0.780130738362641	0.863444172743245	8.05587453124426e-05	9.4458388256411e-05
Eubacterium oxidoreducens	0.0339858362357147	0.153653263825183	2.7190257336292e-05	0
Eubacterium plexicaudatum	1.78683105512374e-05	0.00201535734270009	0.0326283459611648	0.000489811894005699
Eubacterium pyruvativorans	0.140252841824292	0.356115924205519	1.21889985050118e-05	0
Eubacterium ramulus	0.40111254517269	0.579052003016836	6.21378575659281e-05	7.86653148797269e-05
Eubacterium ruminantium	0.00370598373517496	0.035614005132197	7.28408353502437e-05	0
Eubacterium sp. 14-2	1.78683105512374e-05	0.00201535734270009	0.00413911838180514	0.000274826586090808
Eubacterium sp. 36_13	0.0232002099801588	0.120382687621018	3.06477296003868e-05	0
Eubacterium sp. 38_16	0.418136339132145	0.579052003016836	3.34558623461748e-06	0
Eubacterium sp. 3_1_31	0.676903965919864	0.790951580679536	1.72141277989346e-05	3.18400356608399e-05
Eubacterium sp. 41_20	0.296128141447536	0.496948008709529	5.18478721578823e-06	0
Eubacterium sp. 45_250	0.122295823697398	0.333036492540687	1.32700182733286e-05	0
Eubacterium sp. 68-3-10	0.00370598373517496	0.035614005132197	6.72123757364259e-05	0
Eubacterium sp. AB3007	0.0339858362357147	0.153653263825183	2.2644074835543e-05	0
Eubacterium sp. An11	0.334314956953641	0.524094332663974	7.77335060607919e-05	0.00010762312789654
Eubacterium sp. An3	0.151150496640716	0.37664594686169	0.000156319469263676	0.000188118040862389
Eubacterium sp. CAG76_36_125	0.65617410689184	0.774755433095985	1.28676731361756e-05	1.21030209140201e-05
Eubacterium sp. ER2	0.01264163304062	0.0806280345418117	3.93653120509581e-05	7.02523464283707e-06
Eubacterium sp. SB2	0.00571266412995699	0.0474505396530924	0.000270255420566115	5.83584908563986e-05
Eubacterium uniforme	0.0232002099801588	0.120382687621018	2.60558913956775e-05	0
Eubacterium ventriosum	0.184347359957116	0.404596395495374	0.000517224523308752	0.000324323922066504
Eubacterium xylanophilum	0.0012106220852592	0.0273832767218765	0.000383125326067463	0
Garciella nitratireducens	0.469286471993869	0.616603868475084	1.98945864798186e-06	0
Intestinibacillus massiliensis	0.00162204932234198	0.0273832767218765	0.000136485062882469	0
Pseudoramibacter alactolyticus	0.160183660802878	0.378054609141594	8.85564142159244e-06	0
Eubacteriaceae bacterium CHKCI004	0.00560539407675306	0.0472927539625268	6.8703244050191e-05	6.05151045701007e-06
Eubacteriaceae bacterium CHKCI005	0.0898167856607414	0.289927555047597	7.32198996929173e-05	2.61534901996943e-05
Heliobacterium modesticaldum	0.427580635460228	0.589143296367671	9.68788507930055e-05	0.000305148205034911
Acetitomaculum ruminis	0.0400060379706435	0.174508735809888	5.62492601829056e-05	1.30767450998471e-05
Anaerobium acetethylicum	0.418279281693916	0.579052003016836	0.000220836604120548	0.000649154848418685
Anaerocolumna aminovalerica	0.607111032731634	0.733392865357323	0.000150929175261622	0.00019667352429948
Anaerocolumna jejuensis	0.577492066173898	0.710020365926944	0.000155025909962854	0.000412231962007114
Anaerocolumna xylanovorans	0.880769579952738	0.9330149331877	0.000127115442593233	0.000554895530790949
Anaerosporobacter mobilis	0.00346645224694005	0.035614005132197	0.000367705354120112	0.0455967162600968
Anaerostipes caccae	0.427768067731263	0.589143296367671	0.00012667653047887	9.3484664070584e-05
Anaerostipes hadrus	0.00162204932234198	0.0273832767218765	0.000130604649242291	0
Anaerostipes sp. 494a	0.00479764427413637	0.041794112518188	4.91051877312474e-05	0
Anaerostipes sp. 992a	0.37864702116867	0.557308081294272	8.03374449310202e-05	5.22680304859345e-05
Bariatricus massiliensis	0.468256946305727	0.616603868475084	0.000146905754418557	0.000115704307613516
[Ruminococcus] gnavus	0.131921736799786	0.354715535711343	0.000244856013599905	0.000311438736579219
[Ruminococcus] torques	0.694666309300456	0.80158404654064	0.00063695795069031	0.0012604664434812
Blautia hansenii	0.879004551814172	0.9330149331877	2.63908041534337e-05	3.59830476596501e-05
Blautia hydrogenotrophica	0.101164456077967	0.316489677919829	4.79514030594074e-05	1.81545313710302e-05
Blautia massiliensis	0.23356867442735	0.45012380332537	5.41537370563807e-06	0
Blautia obeum	0.00770124184758331	0.0583199334417115	0.000650599775365434	0.00322119889717553
Blautia producta	1.78683105512374e-05	0.00201535734270009	0.000398131070287069	0.072560481848692
Blautia schinkii	0.664308049673903	0.779207526245854	0.00101453359270649	0.00121187599301581
Blautia sp. An249	0.0129439445345158	0.0813456690248307	0.000442193133499403	0.000127077398535808
Blautia sp. An46	0.224784535893764	0.45012380332537	3.77669062522584e-05	2.388002674563e-05
Blautia sp. An81	0.0218617711104801	0.118607026556352	0.000136862055977041	3.789154611785e-05
Blautia sp. CAG:37_48_57	0.979134493029867	0.994628780788843	5.51500649640846e-06	6.05151045701007e-06
Blautia sp. KLE 1732	0.630577879299521	0.753248826833262	1.69664035665096e-05	4.77600534912599e-05
Blautia sp. Marseille-P2398	0.574777798235306	0.708716237985191	3.66379234531778e-06	7.96000891520999e-06
Blautia sp. Marseille-P3087	0.0484652540307155	0.198967508405792	1.81549068891285e-05	0
Blautia sp. Marseille-P3201T	0.21976238102381	0.445133064776961	4.17810346837345e-05	7.16400802368899e-05
Blautia sp. SF-50	0.0194323050501428	0.107328427119732	0.000146799968935703	3.18400356608399e-05
Blautia wexlerae	0.128168330807242	0.345925356322316	0.000200530870507475	0.00133346450083888
Blautia hydrogenotrophica CAG:147	0.147508157992139	0.371021106311214	4.0532202658542e-05	1.81545313710302e-05
Blautia sp. CAG:237	0.228643982572265	0.45012380332537	5.64734558569706e-05	2.70882644720672e-05
Blautia sp. CAG:257	0.0304090286978748	0.143223183515485	0.000103990047993077	2.80230387444401e-05
Blautia sp. CAG:52	0.79080967986611	0.868634107613056	8.29039622506288e-06	7.96000891520999e-06
uncultured Blautia sp.	0.00650879921844497	0.0520461071833119	0.000531302569488909	0.00013406368326519
Butyrivibrio crossotus	0.00370598373517496	0.035614005132197	9.45452356250182e-05	0
Butyrivibrio fibrisolvens	0.00162204932234198	0.0273832767218765	0.000314266185397124	0
Butyrivibrio hungatei	0.13843738325473	0.356115924205519	4.41283787111159e-05	2.00630298292301e-05
Butyrivibrio proteoclasticus	0.00233867019058468	0.0309368532001418	0.000169715328168118	7.02523464283707e-06
Butyrivibrio sp. AC2005	0.00283816292561334	0.0325250435806919	8.01560105713003e-05	0
Butyrivibrio sp. AD3002	1	1	7.77612498399787e-06	7.96000891520999e-06
Butyrivibrio sp. AE2005	0.0153854852119344	0.0926427722751116	3.62844651932298e-05	0
Butyrivibrio sp. AE2015	0.0265889409949066	0.134789475843823	5.4403815728973e-05	7.96000891520999e-06
Butyrivibrio sp. AE2032	0.00989305216759542	0.0673041612544666	4.63545746156232e-05	0
Butyrivibrio sp. AE3004	0.0189638790662083	0.105557383997102	3.15726137810008e-05	0
Butyrivibrio sp. AE3006	0.182251437715292	0.404596395495374	6.10433346281742e-06	0
Butyrivibrio sp. AE3009	0.160183660802878	0.378054609141594	1.18115795437959e-05	0
Butyrivibrio sp. FC2001	0.296128141447536	0.496948008709529	7.65988065796361e-06	0
Butyrivibrio sp. FCS006	0.332485619611097	0.521990243828997	4.04355291359134e-06	0
Butyrivibrio sp. FCS014	0.0484652540307155	0.198967508405792	1.9303269081718e-05	0
Butyrivibrio sp. INlla14	0.359206952970972	0.549989223705838	2.99805250004589e-05	3.98000445760499e-05
Butyrivibrio sp. INlla16	0.00283816292561334	0.0325250435806919	0.000120415854004178	0
Butyrivibrio sp. INlla18	0.245171946537536	0.464547728938938	3.03477976560964e-05	1.40504692856741e-05
Butyrivibrio sp. INlla21	0.0500951627413014	0.203707654183319	6.13108360843772e-05	1.21030209140201e-05
Butyrivibrio sp. LB2008	0.182251437715292	0.404596395495374	8.85696607842751e-06	0
Butyrivibrio sp. LC3010	0.0917269632861741	0.289927555047597	1.15955019464075e-05	0
Butyrivibrio sp. M55	0.00989305216759542	0.0673041612544666	3.32855552722164e-05	0
Butyrivibrio sp. MB2005	0.00783767654279651	0.0583199334417115	3.92162896392387e-05	0
Butyrivibrio sp. MC2013	0.00162204932234198	0.0273832767218765	0.000157125187119447	0
Butyrivibrio sp. MC2021	0.0889803625722956	0.289927555047597	3.62515335468737e-05	1.21030209140201e-05
Butyrivibrio sp. NC2002	0.0349022997877911	0.157464480937339	4.80328018785412e-05	6.05151045701007e-06
Butyrivibrio sp. NC3005	0.0189638790662083	0.105557383997102	4.24847379776188e-05	0
Butyrivibrio sp. ob235	0.0917269632861741	0.289927555047597	1.1763656612201e-05	0
Butyrivibrio sp. Su6	0.0917269632861741	0.289927555047597	2.65479077568029e-05	0
Butyrivibrio sp. TB	0.0339858362357147	0.153653263825183	1.85991326823597e-05	0
Butyrivibrio sp. VCB2001	0.182251437715292	0.404596395495374	7.76790281230994e-06	0
Butyrivibrio sp. VCB2006	0.122295823697398	0.333036492540687	1.35873744526569e-05	0
Butyrivibrio sp. VCD2006	0.0529275547097722	0.214411625223142	3.53880284602871e-05	6.05151045701007e-06
Butyrivibrio sp. WCD2001	0.883003585044491	0.933535610631645	8.72143202781267e-06	5.8671673316123e-05
Butyrivibrio sp. WCD3002	0.0781482379486126	0.266116694790013	2.33015849509824e-05	6.05151045701007e-06
Butyrivibrio sp. WCE2006	0.263291474013408	0.473747799169382	5.54629904303238e-06	0
Butyrivibrio sp. XPD2002	0.160183660802878	0.378054609141594	1.09464862081135e-05	0
Butyrivibrio sp. XPD2006	0.0674275768593728	0.243698505254052	1.51455510269508e-05	0
Butyrivibrio sp. YAB3001	0.00780534759297248	0.0583199334417115	0.00012947739568608	1.592001783042e-05
Butyrivibrio crossotus CAG:259	0.112387135563136	0.328575213522239	3.08069612551758e-05	7.96000891520999e-06
Butyrivibrio sp. CAG:318	0.00768308802237668	0.0583199334417115	6.19457053774932e-05	6.05151045701007e-06
Catonella morbi	0.00638999237655791	0.0514802769284346	0.000101937281876175	7.96000891520999e-06
Cellulosilyticum lentocellum	0.530715055603156	0.665879604307707	6.98748283711755e-05	4.99945670318702e-05
Cellulosilyticum ruminicola	0.158836570743969	0.378054609141594	4.31561067660627e-05	1.40115193722201e-05
Cellulosilyticum sp. I15G10I2	0.396384576555444	0.576524441921975	1.9249184351117e-05	1.21030209140201e-05
Coprococcus catus	0.00528541206663207	0.0451260480429981	8.78825320769006e-05	7.96000891520999e-06
Coprococcus comes	0.176489670820489	0.404596395495374	8.41707323282882e-05	3.59830476596501e-05
Coprococcus eutactus	0.191182819273416	0.416790215364121	0.00010162290447331	6.18105227769341e-05
Coprococcus sp. CAG:131-related_45_246	0.0788539902900877	0.266116694790013	2.0598216016541e-05	0
Coprococcus sp. CAG:131_42_139	0.160183660802878	0.378054609141594	8.72560314195842e-06	0
Coprococcus sp. HPP0048	0.00989305216759542	0.0673041612544666	8.9155239360209e-05	0
Coprococcus sp. HPP0074	0.00283816292561334	0.0325250435806919	9.20721471217653e-05	0
Coprococcus sp. CAG:131	0.372904499320851	0.549989223705838	4.37743615595134e-06	0
Coprococcus sp. CAG:782	0.0661347847377798	0.243698505254052	4.55375860193359e-05	1.21030209140201e-05
uncultured Coprococcus sp.	0.115476611308321	0.333036492540687	2.95752318577562e-05	6.05151045701007e-06
Dorea formicigenerans	0.213995389832722	0.43842458930356	0.000182020340904907	0.000104523228349183
Dorea longicatena	0.120664701152506	0.333036492540687	0.000393132178617921	0.00210945004382859
Dorea sp. 42_8	0.332485619611097	0.521990243828997	3.42432506179214e-06	0
Dorea sp. 5-2	1.78683105512374e-05	0.00201535734270009	0.00917571007401853	0.000765786610210806
Dorea sp. AGR2135	0.0674275768593728	0.243698505254052	2.06296537615246e-05	0
Dorea sp. D27	0.176120372676427	0.404596395495374	6.54861776476921e-05	7.86696359411309e-05
Dorea formicigenerans CAG:28	0.42728702225309	0.589143296367671	1.99440657250205e-05	9.84717178921729e-05
Dorea sp. CAG:105	0.0232002099801588	0.120382687621018	4.4553487133751e-05	0
Dorea sp. CAG:317	0.00490878159107218	0.0424174151196278	0.000101891010468363	6.05151045701007e-06
uncultured Dorea sp.	0.140252841824292	0.356115924205519	9.72952172694889e-06	0
Eisenbergiella tayi	0.00121563846209926	0.0273832767218765	0.00106898669515983	9.42636386891406e-05
Lachnospiraceae bacterium CAG:215	0.0232002099801588	0.120382687621018	3.00323596578632e-05	0
Lachnospiraceae bacterium CAG:364	0.0484652540307155	0.198967508405792	2.54076370933736e-05	0
Fusicatenibacter saccharivorans	0.303760181680542	0.507767604790485	0.00017851483766945	0.000250668136299029
Fusicatenibacter sp. 2789STDY5834925	0.160183660802878	0.378054609141594	9.64223292319626e-06	0
Herbinix hemicellulosilytica	0.160183660802878	0.378054609141594	8.63754829827618e-06	0
Herbinix luporum	0.0557126881656136	0.222585701640204	5.2227496925523e-05	1.40115193722201e-05
Hespellia stercorisuis	0.852479228088984	0.912063397800645	0.000183735881204193	0.000324599155157944
Johnsonella ignava	0.296792659741799	0.497673450568604	2.55637582430751e-05	7.96000891520999e-06
Lachnoanaerobaculum saburreum	0.00283816292561334	0.0325250435806919	0.000103051224432587	0
Lachnoanaerobaculum sp. ICM7	0.372904499320851	0.549989223705838	6.81927413682101e-06	0
Lachnobacterium bovis	0.0788539902900877	0.266116694790013	1.43290689308294e-05	0
[Clostridium] aerotolerans	0.0700193667550047	0.250503343833014	2.87773664184828e-05	0.0341793201825691
[Clostridium] aminophilum	0.00370598373517496	0.035614005132197	6.53765828362446e-05	0
[Clostridium] amygdalinum	1.78683105512374e-05	0.00201535734270009	0.000285523383860586	0.0705627448022279
[Clostridium] asparagiforme	0.00950379526493809	0.0673041612544666	0.000245516622525424	3.8865270303677e-05
[Clostridium] bolteae	1	1	0.000494113453649044	0.000557203944580933
[Clostridium] celerecrescens	0.00109742364046404	0.0273832767218765	3.44468082644637e-05	0.000942981066006145
[Clostridium] citroniae	0.184347359957116	0.404596395495374	0.000318192591234326	0.000188022535305995
[Clostridium] clostridioforme	0.038541945859019	0.17135973024041	0.00398698493001921	0.00168467374512962
[Clostridium] fimetarium	0.983489681050657	0.994628780788843	0.000227303763185175	0.000216449488959753
[Clostridium] glycyrrhizinilyticum	0.244132688499615	0.463398008374379	4.39713343002356e-05	0.00013532015155857
[Clostridium] hylemonae	0.0106101213034063	0.0717270976441628	7.3959646008889e-05	7.96000891520999e-06
[Clostridium] indolis	0.139271482852464	0.356115924205519	0.000100877261595997	0.00199226307945708
[Clostridium] lavalense	0.852479228088984	0.912063397800645	0.000282629465324269	0.000240368465618837
[Clostridium] methoxybenzovorans	0.725417671759135	0.824705607734656	0.000593737443900308	0.00153841385536508
[Clostridium] polysaccharolyticum	0.010775597781768	0.0719380250664448	8.25952643780895e-05	2.197152828743e-05
[Clostridium] populeti	0.0073578709066261	0.0579702843856608	0.000115828455922533	1.81545313710302e-05
[Clostridium] saccharolyticum	1.78683105512374e-05	0.00201535734270009	0.000164789825024147	0.00169869606192704
[Clostridium] scindens	0.265234779658648	0.475646973061492	0.000252629360205046	0.000242373470178601
[Clostridium] sphenoides	0.574777798235306	0.708716237985191	4.30264378342722e-06	7.02523464283707e-06
[Clostridium] symbiosum	0.215259537210757	0.43849922836754	0.00100467581543163	0.0018302809230649
[Desulfotomaculum] guttoideum	0.000482444384883409	0.0273832767218765	0.000125805191964489	0.00176551401627151
[Eubacterium] contortum	0.391270600758132	0.571959684464309	0.000109718995352515	0.0003190119842692
[Eubacterium] fissicatena	0.197103021170127	0.425369359886789	6.1618255197211e-05	0.000163390782339272
Lachnoclostridium phocaeense	0.074707355083431	0.265175236949266	5.64220408797227e-05	2.197152828743e-05
Lachnoclostridium phytofermentans	0.852479228088984	0.912063397800645	0.00053625016225165	0.000401732768652852
Lachnoclostridium sp. An118	0.00162204932234198	0.0273832767218765	8.94706198122289e-05	0
Lachnoclostridium sp. An131	0.0012106220852592	0.0273832767218765	0.000269821680135626	0
Lachnoclostridium sp. An138	0.170052711516126	0.395681824950118	0.000285483164773267	0.000261774957736559
Lachnoclostridium sp. An14	0.256153911805864	0.473747799169382	0.000379323352218257	0.00033115540768724
Lachnoclostridium sp. An169	0.820262664165103	0.891843170626999	0.000469847917408212	0.000523303479824085
Lachnoclostridium sp. An181	0.931474408951636	0.967365864469448	6.98792962511494e-05	7.13962860427917e-05
Lachnoclostridium sp. An196	0.00121563846209926	0.0273832767218765	0.00445774221948554	8.63036297739306e-05
Lachnoclostridium sp. An298	0.00289029421012326	0.0325994762752323	0.000157192189011334	1.40115193722201e-05
Lachnoclostridium sp. An76	0.00355834047623605	0.035614005132197	0.000114565464219167	1.21030209140201e-05
Lachnoclostridium sp. YL32	0.0269862709127254	0.134789475843823	8.12741624183527e-05	1.592001783042e-05
uncultured Lachnospira sp.	0.00162204932234198	0.0273832767218765	0.000118452439742692	0
Lachnospira multipara	0.0021548638595257	0.0289581658179219	0.00012815293099528	0
Lachnospira pectinoschiza	0.278434635525137	0.490695249942737	4.14050764560467e-05	3.18400356608399e-05
Lachnotalea glycerini	0.0128115786652372	0.0809888291433726	0.000286189660809003	0.00359886498313851
Marvinbryantia formatexigens	0.00163558535716294	0.0273832767218765	0.000896516900728028	0.0001420236921804
Niameybacter massiliensis	1	1	8.08163554936547e-05	7.81344555166725e-05
Oribacterium asaccharolyticum	0.182251437715292	0.404596395495374	7.88243614042887e-06	0
Oribacterium parvum	1	1	6.57007041758642e-06	7.02523464283707e-06
Oribacterium sinus	0.0573342544588859	0.222585701640204	1.55872663897019e-05	0
Oribacterium sp. C9	0.108037821225521	0.319031533923978	0.000199115052294576	0.00014328016047378
Oribacterium sp. FC2011	0.327763113770259	0.521990243828997	4.2191359833118e-05	9.55201069825198e-05
Oribacterium sp. KHPX15	0.883003585044491	0.933535610631645	8.27954873274578e-06	2.388002674563e-05
Oribacterium sp. NK2B42	0.107809213420572	0.319031533923978	9.5255962489052e-05	5.8671673316123e-05
Oribacterium sp. oral taxon 078	0.108037821225521	0.319031533923978	0.000124078521161215	0.00011940013372815
Oribacterium sp. oral taxon 108	0.0573342544588859	0.222585701640204	2.36204102698767e-05	0
Oribacterium sp. P6A1	0.122295823697398	0.333036492540687	1.03626608523525e-05	0
Oribacterium sp. WCC10	0.396814536553856	0.576524441921975	1.25131164939912e-05	6.05151045701007e-06
Parasporobacterium paucivorans	0.293620946396948	0.496948008709529	0.000124109789418815	6.63574496850627e-05
Pseudobutyrivibrio ruminis	0.0687619353908047	0.2468288568551	4.5030726924625e-05	6.05151045701007e-06
Pseudobutyrivibrio sp. 49	0.431232566519975	0.592771898686533	1.48021052410699e-05	7.96000891520999e-06
Pseudobutyrivibrio sp. ACV-2	0.0189638790662083	0.105557383997102	2.95587370131559e-05	0
Pseudobutyrivibrio sp. AR14	0.0788539902900877	0.266116694790013	1.74840888495729e-05	0
Pseudobutyrivibrio sp. C4	0.579145589982771	0.711566059992556	1.47421373389369e-05	7.02523464283707e-06
Pseudobutyrivibrio sp. JW11	0.23356867442735	0.45012380332537	5.3680380857146e-06	0
Pseudobutyrivibrio sp. LB2011	0.418136339132145	0.579052003016836	2.77579856712847e-06	0
Pseudobutyrivibrio sp. MD2005	0.0484652540307155	0.198967508405792	1.8049222168114e-05	0
Pseudobutyrivibrio sp. NOR37	0.206641294833496	0.425391253437254	7.47576272958035e-06	0
Pseudobutyrivibrio sp. OR37	0.140252841824292	0.356115924205519	1.0756874160015e-05	0
Pseudobutyrivibrio sp. UC1225	0.774240854163546	0.861026544095734	4.21820672725991e-06	5.8671673316123e-05
Pseudobutyrivibrio sp. YE44	0.0674275768593728	0.243698505254052	1.27140802292453e-05	0
Pseudobutyrivibrio xylanivorans	0.00370598373517496	0.035614005132197	8.94044570810315e-05	0
Robinsoniella peoriensis	1.78683105512374e-05	0.00201535734270009	0.000130221169992396	0.0220899819501512
Robinsoniella sp. KNHs210	0.0739508236185101	0.263688211338548	4.96951707061184e-05	0.00742639178050953
Robinsoniella sp. RHS	0.00188988402149702	0.0289581658179219	7.96684556021518e-05	0.0223145581415595
Roseburia intestinalis CAG:13	0.0142573389884373	0.0885608042093368	0.000116804113574823	7.96000891520999e-06
Roseburia inulinivorans CAG:15	0.528106054711718	0.664941994857352	7.55038504571918e-06	0
Roseburia sp. CAG:100	0.0622925698693191	0.238806757119769	0.000173163666909687	5.8671673316123e-05
Roseburia sp. CAG:18	0.332485619611097	0.521990243828997	4.39159241803953e-06	0
Roseburia sp. CAG:182	0.00121396481747308	0.0273832767218765	0.000338769175708251	6.05151045701007e-06
Roseburia sp. CAG:197	0.190894870227743	0.416586259570319	8.35799073855374e-05	6.4723183773133e-05
Roseburia sp. CAG:303	0.788260519967837	0.867612888695981	0.000213944368273286	0.000331506539515249
Roseburia sp. CAG:309	1.78683105512374e-05	0.00201535734270009	0.00393971967188741	2.70882644720672e-05
Roseburia sp. CAG:380	0.0374359555250921	0.168187112558223	7.37908326967108e-05	7.96000891520999e-06
Roseburia sp. CAG:45	0.0407159906229323	0.174508735809888	3.12401024257311e-05	0
Roseburia sp. CAG:471	0.19339163783833	0.420322799074585	2.772684991833e-05	1.21030209140201e-05
uncultured Roseburia sp.	0.00468238709883746	0.041794112518188	0.00028845131012648	4.30472322159413e-05
Roseburia faecis	0.00140937976798618	0.0273832767218765	0.000286232751259356	1.40504692856741e-05
Roseburia hominis	0.108037821225521	0.319031533923978	0.000506045405618041	0.000421880472506129
Roseburia intestinalis	0.00121563846209926	0.0273832767218765	0.00133971883977228	6.782308332049e-05
Roseburia inulinivorans	0.00121396481747308	0.0273832767218765	0.00055420017847817	6.05151045701007e-06
Roseburia sp. 40_7	0.0012106220852592	0.0273832767218765	0.00034905280311545	0
Roseburia sp. 499	0.000214419726614849	0.0183800589654248	0.000545504651566128	0.000138962742546498
Roseburia sp. 831b	0.00251690341366343	0.0324923133462694	0.000194916943366897	2.00630298292301e-05
Roseburia sp. CAG:10041_57	0.00121563846209926	0.0273832767218765	0.000360695609559642	1.30767450998471e-05
Roseburia sp. CAG:18_43_25	0.23356867442735	0.45012380332537	5.97803905392525e-06	0
Roseburia sp. CAG:197_41_10	0.00989305216759542	0.0673041612544666	5.00582715655958e-05	0
Sellimonas intestinalis	0.220655917758067	0.445679200523598	1.72723188525871e-05	6.05151045701007e-06
Shuttleworthia satelles	0.469286471993869	0.616603868475084	3.04897463765733e-06	0
Shuttleworthia sp. MSX8B	0.238924365773835	0.454316695522031	1.48991211094439e-06	3.18400356608399e-05
Stomatobaculum longum	0.0281781078758902	0.134789475843823	2.92049102913419e-05	0
[Clostridium] lactatifermentans	0.00370598373517496	0.035614005132197	6.23575171245359e-05	0
[Clostridium] neopropionicum	0.47127655019842	0.618839244531381	3.81211792665103e-05	2.197152828743e-05
[Clostridium] propionicum	0.00797267160239831	0.0591191530932165	2.14602135795343e-05	0.000182323157222163
Tyzzerella nexilis	0.00121396481747308	0.0273832767218765	0.00284657964660218	2.388002674563e-05
Tyzzerella sp. An114	0.00370598373517496	0.035614005132197	5.48118018609245e-05	0
Tyzzerella sp. Marseille-P3062	0.717563304755897	0.817076600473904	1.1423533445964e-05	7.96000891520999e-06
[Eubacterium] rectale	1.78683105512374e-05	0.00201535734270009	0.00288486736069493	3.50482733872772e-05
Lachnospiraceae bacterium	0.0021548638595257	0.0289581658179219	0.000141409424385525	0
Lachnospiraceae bacterium 10-1	0.00121563846209926	0.0273832767218765	0.013772243950389	0.00013341165310037
Lachnospiraceae bacterium 1_4_56FAA	0.245171946537536	0.464547728938938	3.68675668048372e-05	1.81545313710302e-05
Lachnospiraceae bacterium 28-4	1.78683105512374e-05	0.00201535734270009	0.0116479828979177	0.000555334396036188
Lachnospiraceae bacterium 2_1_46FAA	0.616942443876614	0.742340065821215	4.21526226824777e-05	4.33342973848975e-05
Lachnospiraceae bacterium 2_1_58FAA	0.496228063610673	0.645641595378227	2.16610513492467e-05	1.592001783042e-05
Lachnospiraceae bacterium 3-1	0.00121563846209926	0.0273832767218765	0.00514872164784674	0.0001515661844714
Lachnospiraceae bacterium 3-2	0.000947020459215581	0.0273832767218765	0.0106617308824309	0.00131376643600551
Lachnospiraceae bacterium 3_1_46FAA	0.00479764427413637	0.041794112518188	8.825738610517e-05	0
Lachnospiraceae bacterium 3_1_57FAA_CT1	0.359206952970972	0.549989223705838	3.5784585908361e-05	7.26181254841208e-05
Lachnospiraceae bacterium 5_1_57FAA	0.514987666448122	0.664941994857352	1.75765366821934e-05	7.96000891520999e-06
Lachnospiraceae bacterium 5_1_63FAA	0.372904499320851	0.549989223705838	3.66539593698138e-06	0
Lachnospiraceae bacterium 6_1_37FAA	0.156597873671044	0.378054609141594	0.000115610659674578	0.000568505646147259
Lachnospiraceae bacterium 6_1_63FAA	0.324757731627304	0.521990243828997	1.56074056881086e-05	6.05151045701007e-06
Lachnospiraceae bacterium 7_1_58FAA	0.00121396481747308	0.0273832767218765	0.00143543857872711	3.18400356608399e-05
Lachnospiraceae bacterium 8_1_57FAA	0.160183660802878	0.378054609141594	1.10234682385949e-05	0
Lachnospiraceae bacterium 9_1_43BFAA	0.38595765889714	0.565736842008599	2.49639924704372e-05	7.96000891520999e-06
Lachnospiraceae bacterium A2	1.78683105512374e-05	0.00201535734270009	0.0150962649917245	0.000192735356581313
Lachnospiraceae bacterium A4	1.78683105512374e-05	0.00201535734270009	0.147647716042836	0.00435012086097551
Lachnospiraceae bacterium AB2028	0.0017528223979965	0.0280320776037799	0.000178247317554387	6.05151045701007e-06
Lachnospiraceae bacterium AC2014	0.00283816292561334	0.0325250435806919	0.00011136423836134	0
Lachnospiraceae bacterium AC2028	0.0021548638595257	0.0289581658179219	0.000188769254686909	0
Lachnospiraceae bacterium AC2029	0.0189638790662083	0.105557383997102	2.18657775578986e-05	0
Lachnospiraceae bacterium AC2031	0.0232002099801588	0.120382687621018	2.38461121421985e-05	0
Lachnospiraceae bacterium AC3007	0.0844356257488292	0.281408314120904	4.86808701761421e-05	1.592001783042e-05
Lachnospiraceae bacterium AD3010	0.0272106332369665	0.134789475843823	7.16762018775507e-05	1.592001783042e-05
Lachnospiraceae bacterium C10	0.23356867442735	0.45012380332537	1.14326264927094e-05	0
Lachnospiraceae bacterium C6A11	0.00283816292561334	0.0325250435806919	0.000229321586985866	0
Lachnospiraceae bacterium C7	0.0484652540307155	0.198967508405792	1.83070725199753e-05	0
Lachnospiraceae bacterium COE1	0.00121396481747308	0.0273832767218765	0.0104089190620614	0.000278600312032349
Lachnospiraceae bacterium FD2005	0.469286471993869	0.616603868475084	2.36949246928112e-06	0
Lachnospiraceae bacterium FE2018	0.107294621786132	0.319031533923978	7.49317350955577e-05	3.63090627420604e-05
Lachnospiraceae bacterium G11	0.0021548638595257	0.0289581658179219	0.000329737148854391	0
Lachnospiraceae bacterium G41	0.00370598373517496	0.035614005132197	7.73498863867817e-05	0
Lachnospiraceae bacterium JC7	0.844239414299488	0.909006715251706	2.75916681384666e-05	5.986307440528e-05
Lachnospiraceae bacterium KH1T2	0.160183660802878	0.378054609141594	9.53084329321827e-06	0
Lachnospiraceae bacterium KHCPX20	0.160183660802878	0.378054609141594	9.43950358938837e-06	0
Lachnospiraceae bacterium M18-1	1.78683105512374e-05	0.00201535734270009	0.00826055177305342	0.000524182019937388
Lachnospiraceae bacterium MA2020	0.0189638790662083	0.105557383997102	3.46790298713469e-05	0
Lachnospiraceae bacterium MC2017	0.00283816292561334	0.0325250435806919	7.17437485700399e-05	0
Lachnospiraceae bacterium MD2004	0.0189638790662083	0.105557383997102	3.01221569675249e-05	0
Lachnospiraceae bacterium NC2004	0.0012106220852592	0.0273832767218765	0.000183026088160231	0
Lachnospiraceae bacterium NC2008	0.106165558364435	0.318342455128462	1.23798694471387e-05	0
Lachnospiraceae bacterium ND2006	0.00283816292561334	0.0325250435806919	5.72388233655611e-05	0
Lachnospiraceae bacterium NE2001	0.00479764427413637	0.041794112518188	5.22913072130162e-05	0
Lachnospiraceae bacterium NK3A20	0.00370598373517496	0.035614005132197	7.07409238393915e-05	0
Lachnospiraceae bacterium NK4A136	0.23356867442735	0.45012380332537	6.46148784551255e-06	0
Lachnospiraceae bacterium NK4A144	0.0153854852119344	0.0926427722751116	4.39831123275551e-05	0
Lachnospiraceae bacterium NK4A179	0.0283258544739293	0.135194445740825	4.68622757233627e-05	7.96000891520999e-06
Lachnospiraceae bacterium NLAE-zl-G231	0.0152475159179691	0.0926427722751116	7.72478157596275e-05	1.30767450998471e-05
Lachnospiraceae bacterium oral taxon 082	0.106213184982198	0.318342455128462	3.13127186882248e-05	7.96000891520999e-06
Lachnospiraceae bacterium oral taxon 500	0.182251437715292	0.404596395495374	8.93276738870104e-06	0
Lachnospiraceae bacterium P6A3	0.00283816292561334	0.0325250435806919	8.06585191912459e-05	0
Lachnospiraceae bacterium P6B14	0.00162204932234198	0.0273832767218765	0.00014466284710034	0
Lachnospiraceae bacterium RM5	0.122573855368559	0.333036492540687	2.962988864353e-05	7.96000891520999e-06
Lachnospiraceae bacterium TF01-11	0.0111901706924756	0.0742431448729884	6.57273959781554e-05	6.05151045701007e-06
Lachnospiraceae bacterium TWA4	0.0012106220852592	0.0273832767218765	0.00020480602321925	0
Lachnospiraceae bacterium V9D3004	0.0012106220852592	0.0273832767218765	0.000231520433603354	0
Lachnospiraceae bacterium VE202-12	0.106165558364435	0.318342455128462	1.78021716432541e-05	0
Lachnospiraceae bacterium VE202-23	0.0674275768593728	0.243698505254052	1.51854002352071e-05	0
Lachnospiraceae bacterium XBB1006	0.00309905281896632	0.0347710481206535	0.000125254038156388	7.96000891520999e-06
Lachnospiraceae bacterium XBB2008	0.0012106220852592	0.0273832767218765	0.000376843296715142	0
Lachnospiraceae bacterium XBD2001	0.0123863507605719	0.0797115606003168	2.88861037494396e-05	0
Lachnospiraceae bacterium XPB1003	0.00783767654279651	0.0583199334417115	4.00401924093682e-05	0
Lachnospiraceae bacterium YSB2008	0.0281781078758902	0.134789475843823	2.54977110200554e-05	0
Lachnospiraceae bacterium YSD2013	0.00162204932234198	0.0273832767218765	0.000562991987959209	0
Oscillibacter sp. CAG:155	0.0012106220852592	0.0273832767218765	0.000709085494339078	0
Oscillibacter sp. CAG:241	0.0162647360965873	0.0970900541921631	0.00010008166376811	1.592001783042e-05
uncultured Oscillibacter sp.	0.0012106220852592	0.0273832767218765	0.000473202905339767	0
Oscillibacter ruminantium	0.00121396481747308	0.0273832767218765	0.000524167928485004	7.96000891520999e-06
Oscillibacter sp. 1-3	1.78683105512374e-05	0.00201535734270009	0.0379574058263674	0.000361734653993297
Oscillibacter sp. 57_20	0.0017528223979965	0.0280320776037799	0.00025821232660278	7.96000891520999e-06
Oscillibacter sp. CAG:241_62_21	0.00370598373517496	0.035614005132197	6.7722455520119e-05	0
Oscillibacter sp. ER4	0.0012106220852592	0.0273832767218765	0.000146273070037039	0
Oscillibacter sp. KLE 1728	0.122295823697398	0.333036492540687	1.06964166826634e-05	0
Oscillibacter sp. KLE 1745	0.182251437715292	0.404596395495374	8.71224106336825e-06	0
Oscillibacter sp. PC13	0.041787635065817	0.178744315261569	0.000710244736258695	0.00021882810063819
Oscillibacter valericigenes	0.0258667121225699	0.132519582320872	0.000334206084453014	0.000125402599558332
Oscillospiraceae bacterium VE202-24	0.0407159906229323	0.174508735809888	2.45073287444303e-05	0
Dehalobacter restrictus	0.697972856203842	0.80158404654064	6.63090197295107e-06	3.02575522850503e-05
Dehalobacter sp. FTH1	0.106165558364435	0.318342455128462	1.41548816746823e-05	0
Dehalobacter sp. UNSWDHB	0.332485619611097	0.521990243828997	7.31557743860919e-06	0
Desulfitibacter alkalitolerans	0.0788539902900877	0.266116694790013	2.16307170646369e-05	0
Desulfitibacter sp. BRH_c19	0.206641294833496	0.425391253437254	7.4682859113615e-06	0
Desulfitobacterium chlororespirans	0.667907110935826	0.782144775265287	3.37648365085266e-06	6.05151045701007e-06
Desulfitobacterium dehalogenans	0.106165558364435	0.318342455128462	1.69666794993686e-05	0
Desulfitobacterium dichloroeliminans	0.206641294833496	0.425391253437254	9.58324618761397e-06	0
Desulfitobacterium hafniense	0.982904499192037	0.994628780788843	0.000171432545508401	0.000780082313221376
Desulfitobacterium metallireducens	0.469286471993869	0.616603868475084	2.53660553224934e-06	0
Desulfitobacterium sp. PCE1	0.0565235811153435	0.222585701640204	2.82610765492753e-06	1.30767450998471e-05
Desulfosporosinus acididurans	0.332485619611097	0.521990243828997	5.30333019063116e-06	0
Desulfosporosinus acidiphilus	0.332485619611097	0.521990243828997	3.18098264935502e-06	0
Desulfosporosinus hippei	0.754570018840121	0.84795152090948	8.10468541715739e-06	6.05151045701007e-06
Desulfosporosinus lacus	0.122295823697398	0.333036492540687	1.42317132341065e-05	0
Desulfosporosinus orientis	0.332485619611097	0.521990243828997	3.39411280441025e-06	0
Desulfosporosinus sp. BG	0.122295823697398	0.333036492540687	1.32402616512963e-05	0
Desulfosporosinus sp. BICA1-9	0.106165558364435	0.318342455128462	1.47140857590256e-05	0
Desulfosporosinus sp. BRH_c37	0.0484652540307155	0.198967508405792	2.52850785033866e-05	0
Desulfosporosinus sp. FKA	0.979134493029867	0.994628780788843	8.44215272742481e-06	2.42060418280403e-05
Desulfosporosinus sp. HMP52	0.418136339132145	0.579052003016836	4.60106624388859e-06	0
Desulfosporosinus sp. I2	0.0484652540307155	0.198967508405792	1.96899498183552e-05	0
Desulfosporosinus sp. OL	0.296128141447536	0.496948008709529	5.60170388274369e-06	0
Desulfosporosinus sp. OT	0.372904499320851	0.549989223705838	4.27543986154024e-06	0
Desulfosporosinus sp. Tol-M	0.0510669784370569	0.207266164376161	5.5105588113842e-05	7.96000891520999e-06
Desulfosporosinus youngiae	0.681845367715221	0.795424400116341	1.26702635807138e-05	1.40115193722201e-05
Desulfotomaculum aeronauticum	0.661627821186977	0.777766550084307	3.57131869833977e-06	6.05151045701007e-06
Desulfotomaculum arcticum	0.160183660802878	0.378054609141594	6.93618404228897e-06	0
Desulfotomaculum ferrireducens	0.469286471993869	0.616603868475084	3.59997689743865e-06	0
Desulfotomaculum intricatum	0.0788539902900877	0.266116694790013	1.73231149064031e-05	0
Desulfotomaculum ruminis	0.122295823697398	0.333036492540687	1.60786677072502e-05	0
Desulfotomaculum sp. 46_80	0.122295823697398	0.333036492540687	1.54409758631894e-05	0
Pelotomaculum thermopropionicum	0.332485619611097	0.521990243828997	4.66653412621468e-06	0
Syntrophobotulus glycolicus	0.21976238102381	0.445133064776961	4.54650085329987e-05	3.63090627420604e-05
Peptococcaceae bacterium 1109	0.106165558364435	0.318342455128462	1.82569159045852e-05	0
Peptococcaceae bacterium BRH_c4a	0.871923648512746	0.929155832303737	7.87395231186178e-06	6.05151045701007e-06
Peptococcaceae bacterium BRH_c4b	0.12567303064738	0.340047101865322	5.31802774083774e-05	1.40115193722201e-05
Peptococcaceae bacterium BRH_c8a	0.332485619611097	0.521990243828997	4.31906070168762e-06	0
Peptococcaceae bacterium CEB3	0.0189638790662083	0.105557383997102	7.09331653779393e-05	0
Asaccharospora irregularis	0.598391561125478	0.726957548464795	1.92325644147313e-05	2.388002674563e-05
Clostridioides difficile	0.634539444295542	0.754884701849179	0.00148944807825224	0.00174057610831178
Clostridioides mangenotii	0.239223154742317	0.454481578557434	7.18390093489774e-06	3.12312764708774e-05
Criibacterium bergeronii	0.0189638790662083	0.105557383997102	5.23925322630167e-05	0
Intestinibacter bartlettii	0.798448694357545	0.874783002049192	1.87314602248534e-05	7.96000891520999e-06
Paeniclostridium sordellii	0.247267539166798	0.466912112824526	5.4024464687828e-05	1.30767450998471e-05
[Eubacterium] yurii	0.206641294833496	0.425391253437254	8.02758253162723e-06	0
Peptoanaerobacter stomatis	0.106165558364435	0.318342455128462	1.68624304862403e-05	0
Peptoclostridium acidaminophilum	0.159879343050738	0.378054609141594	1.01254268916294e-05	6.4723183773133e-05
Peptostreptococcus anaerobius CAG:621	0.206641294833496	0.425391253437254	7.69109562703833e-06	0
Peptostreptococcus anaerobius	0.332485619611097	0.521990243828997	5.55738275154627e-06	0
Peptostreptococcus sp. D1	0.0917269632861741	0.289927555047597	1.2181456466392e-05	0
Proteocatella sphenisci	0.106165558364435	0.318342455128462	1.44164785706321e-05	0
[Clostridium] dakarense	0.140252841824292	0.356115924205519	9.01337554092203e-06	0
Romboutsia ilealis	0.206641294833496	0.425391253437254	5.04996352385854e-05	0
Romboutsia lituseburensis	0.182251437715292	0.404596395495374	1.03445607334304e-05	0
Romboutsia sp. MT17	0.0674275768593728	0.243698505254052	2.79967910373089e-05	0
Romboutsia timonensis	0.503145093444506	0.652687612137758	2.10876718613528e-05	2.89967629302671e-05
Tepidibacter thalassicus	0.372904499320851	0.549989223705838	3.1111985225734e-06	0
Terrisporobacter glycolicus	0.630577879299521	0.753248826833262	1.93450276864775e-05	0.000133133230054222
[Clostridium] hiranonis	0.308402603596755	0.514724906158758	2.05154773360441e-05	6.05151045701007e-06
Peptostreptococcaceae bacterium oral taxon 113	0.332485619611097	0.521990243828997	3.98063938606313e-06	0
Peptostreptococcaceae bacterium AS15	0.573270882259958	0.708716237985191	3.50197498432274e-06	6.05151045701007e-06
Peptostreptococcaceae bacterium pGA-8	0.957143500090808	0.981415560140958	7.85634666803313e-06	7.96000891520999e-06
Peptostreptococcaceae bacterium VA2	0.372904499320851	0.549989223705838	5.84776497271372e-06	0
Acetanaerobacterium elongatum	0.0021548638595257	0.0289581658179219	0.000109742109292533	0
Acetivibrio cellulolyticus	0.843555758424072	0.909006715251706	2.47940719274622e-05	2.00630298292301e-05
Acetivibrio ethanolgignens	0.0244723088020755	0.126067686929923	0.00107609559146735	0.00032477788214782
Acutalibacter muris	0.00162204932234198	0.0273832767218765	0.000547700179486174	0
Anaerofilum sp. An201	0.0394324058538327	0.174508735809888	0.000129284992461932	3.18400356608399e-05
Anaeromassilibacillus senegalensis	0.982904499192037	0.994628780788843	8.35710234692368e-05	7.42785086868186e-05
Anaeromassilibacillus sp. An172	0.0168606233167728	0.0998130269829949	6.04444999480031e-05	6.05151045701007e-06
Anaeromassilibacillus sp. An200	1.78683105512374e-05	0.00201535734270009	0.000612752925704387	5.12943063001075e-05
Anaeromassilibacillus sp. An250	0.00638999237655791	0.0514802769284346	6.27452040793386e-05	7.02523464283707e-06
Anaeromassilibacillus sp. Marseille-P3371	1	1	7.52134374998363e-06	7.96000891520999e-06
Anaerotruncus colihominis	0.00141127510549065	0.0273832767218765	0.00109274212077663	8.66253237949369e-05
Anaerotruncus rubiinfantis	0.0017528223979965	0.0280320776037799	0.000228162804084977	6.05151045701007e-06
Anaerotruncus sp. G3(2012)	1.78683105512374e-05	0.00201535734270009	0.010736581313126	0.00030460551359434
Anaerotruncus sp. CAG:390	0.139271482852464	0.356115924205519	8.23170908361278e-05	9.36116085243199e-05
Anaerotruncus sp. CAG:528	0.00330873817916865	0.035614005132197	0.000249651508431757	7.96000891520999e-06
uncultured Anaerotruncus sp.	0.415387417642366	0.579052003016836	8.07104667640274e-05	7.365691687417e-05
Angelakisella massiliensis	0.00121563846209926	0.0273832767218765	0.0014105380848132	7.57830922357e-05
Bittarella massiliensis	0.122295823697398	0.333036492540687	1.04544777807789e-05	0
Candidatus Soleaferrea massiliensis	0.205189090809771	0.425391253437254	4.52767723661525e-05	2.197152828743e-05
Drancourtella massiliensis	0.0153854852119344	0.0926427722751116	3.69169675921019e-05	0
Drancourtella sp. An12	0.0989570944011368	0.310490561202981	0.000199215209596101	0.000117343346632246
Drancourtella sp. An177	0.00989305216759542	0.0673041612544666	3.79709741932146e-05	0
Drancourtella sp. An210	0.0232002099801588	0.120382687621018	3.90592328069206e-05	0
Drancourtella sp. An57	0.0193584102481792	0.107196571477643	7.17566918774629e-05	1.49852435580471e-05
Ethanoligenens harbinense	0.778097598409403	0.862183636707007	2.63899919855951e-05	2.20104782008841e-05
Faecalibacterium sp. CAG:1138	0.00162204932234198	0.0273832767218765	0.000196597851097593	0
Faecalibacterium sp. CAG:74	0.0281781078758902	0.134789475843823	2.45227410615284e-05	0
Faecalibacterium sp. CAG:82	0.122295823697398	0.333036492540687	9.68192123883868e-06	0
uncultured Faecalibacterium sp.	0.0788539902900877	0.266116694790013	2.03859963520736e-05	0
Faecalibacterium prausnitzii	3.57366211024748e-05	0.00364683709631445	0.00100328147737384	0.000108666240347993
Faecalibacterium sp. An121	0.0123863507605719	0.0797115606003168	4.972758025868e-05	0
Faecalibacterium sp. An122	0.102879971113	0.318342455128462	3.52575865344497e-05	7.02523464283707e-06
Faecalibacterium sp. An192	0.0281781078758902	0.134789475843823	2.53374484268783e-05	0
Faecalibacterium sp. An58	0.0573342544588859	0.222585701640204	2.2435529321739e-05	0
Faecalibacterium sp. An77	0.0788539902900877	0.266116694790013	1.85992102872127e-05	0
Faecalibacterium sp. CAG:74_58_120	0.0484652540307155	0.198967508405792	1.76453505002362e-05	0
Faecalibacterium sp. CAG:82-related_59_9	0.828184673731139	0.899088022191404	1.16513504691845e-05	1.592001783042e-05
Fournierella massiliensis	0.122295823697398	0.333036492540687	1.41397891528035e-05	0
Gemmiger formicilis	0.176263332201529	0.404596395495374	2.03372751744971e-05	7.02523464283707e-06
[truncated: 379 more rows]

## Sheet: Supplementary table S4
Species	pvalues	qvalues	Relative abundance in untreated mice	Relative abundance one week after treatments disruption (Day 16)
[truncated: 2,143 more rows]

[truncated: 9 more sheets: Supplementary table S5, Supplementary table S6, Supplementary table S7, Supplementary table S8, Supplementary table S9, Supplementary table S10, Supplementary table S11, Supplementary table S12, Supplementary table S13]
